# Supplementary material for: Penta­aqua­(5-carb­oxy­pyridine-2-carboxyl­ato-κ2 N,O 2)(pyridine-2,5-dicarboxyl­ato-κ2 N,O 2)cerium(III) tetra­hydrate
Source: Acta Crystallogr Sect E Struct Rep Online. 2011 Dec 10;68(Pt 1):m41–2. doi: 10.1107/S1600536811052688 (PMC3254311; doi:10.1107/S1600536811052688)
Supplement: Supplementary file 1 [file e-68-00m41-sup1.cif]

##############################################################################
#                                                                            #
# This CIF contains the data in a paper accepted for publication in          #
# Acta Crystallographica Section E. It conforms to the requirements of       #
# Notes for Authors for Acta Crystallographica Section E, and has been       #
# peer reviewed under the auspices of the IUCr Commission on Journals.       #
#                                                                            #
# Full details of the Crystallographic Information File format               #
# are given in the paper "The Crystallographic Information File (CIF):       #
# a New Standard Archive File for Crystallography" by S. R. Hall, F. H.      #
# Allen and I. D. Brown [Acta Cryst. (1991), A47, 655-685].                  #
#                                                                            #
# The current version of the core CIF dictionary is obtainable from          #
# ftp://ftp.iucr.org/pub/cif_core.dic.                                       #
#                                                                            #
# Software is freely available for graphical display of the structure(s)     #
# in this CIF. For information consult the CIF software page                 #
# http://www.iucr.org/resources/cif/software.                                #
#                                                                            #
# This file may be used for bona fide research purposes within the           #
# scientific community so long as proper attribution is given to the journal # 
# article from which it was obtained.                                        #
#                                                                            #
##############################################################################
data_global
_audit_creation_method     'form.cif (version 2.0)'
_journal_data_validation_number     ?
_journal_date_recd_electronic     2011-11-20
_journal_date_accepted     2011-12-07
_journal_name_full     'Acta Crystallographica, Section E'
_journal_year     2012
_journal_volume     68
_journal_issue      1
_journal_page_first     m41
_journal_page_last     m42
_journal_paper_category     QM
_journal_paper_doi     10.1107/S1600536811052688
_journal_coeditor_code     EZ2275
_publ_contact_author_name     'Ma, Ning'
_publ_contact_author_address
;
Institute of Environmental and Municipal Engineering,
North China University of Water Conservancy and Electric Power
Zhengzhou 450011,
People's Republic of China
;
_publ_contact_author_email     'hbsymaning@163.com'
_publ_contact_author_fax     ?
_publ_contact_author_phone     ?
_publ_section_title
;\
Pentaaqua(5-carboxypyridine-2-carboxylato-\k^2^<i>N</i>,<i>O</i>^2^)(pyridine-\
2,5-dicarboxylato-\k^2^<i>N</i>,<i>O</i>^2^)cerium(III) tetrahydrate
;
loop_
    _publ_author_name
    _publ_author_address
    'Ma, Ning'
;     Institute of Environmental and Municipal Engineering,
      North China University of Water Conservancy and Electric Power,
      Zhengzhou 450011,
      People's Republic of China
;
    'Zhang, Tong'
;     Henan Museum, Zhengzhou 450001,
      People's Republic of China
;
    'Yang, Guang-Rui'
;     Institute of Environmental and Municipal Engineering,
      North China University of Water Conservancy and Electric Power,
      Zhengzhou 450011,
      People's Republic of China
;
_publ_section_synopsis     .
data_I
_audit_creation_method     SHELXL-97
_chemical_name_systematic
;
Pentaaqua(5-carboxypyridine-2-carboxylato-\k^2^<i>N</i>,<i>O</i>^2^)(pyridine-
2,5-dicarboxylato-\k^2^<i>N</i>,<i>O</i>^2^)cerium(III) tetrahydrate
;
_chemical_name_common     ?
_chemical_formula_moiety     'C14 H17 Ce N2 O13, 4(H2 O)'
_chemical_formula_sum     'C14 H25 Ce N2 O17'
_chemical_formula_iupac     '[Ce (C7 H3 N O4) (C7 H4 N O4) (H2 O)5], 4H2 O'
_chemical_formula_weight     633.48
_chemical_melting_point     ?
_symmetry_cell_setting     monoclinic
_symmetry_space_group_name_H-M     'C 2/c'
_symmetry_space_group_name_Hall     '-C 2yc'
loop_
    _symmetry_equiv_pos_as_xyz
    'x, y, z'
    '-x, y, -z+1/2'
    'x+1/2, y+1/2, z'
    '-x+1/2, y+1/2, -z+1/2'
    '-x, -y, -z'
    'x, -y, z-1/2'
    '-x+1/2, -y+1/2, -z'
    'x+1/2, -y+1/2, z-1/2'
_cell_length_a     14.0652(10)
_cell_length_b     9.6485(7)
_cell_length_c     33.345(2)
_cell_angle_alpha     90.00
_cell_angle_beta     93.6500(10)
_cell_angle_gamma     90.00
_cell_volume     4516.0(6)
_cell_formula_units_Z     8
_cell_measurement_reflns_used     2168
_cell_measurement_theta_min     2.56
_cell_measurement_theta_max     22.74
_cell_measurement_temperature     296(2)
_exptl_crystal_description     block
_exptl_crystal_colour     'colorless'
_exptl_crystal_size_max     0.36
_exptl_crystal_size_mid     0.24
_exptl_crystal_size_min     0.17
_exptl_crystal_density_diffrn     1.863
_exptl_crystal_density_meas     ?
_exptl_crystal_density_method     'not measured'
_exptl_crystal_F_000     2536
_exptl_absorpt_coefficient_mu     2.102
_exptl_absorpt_correction_type     multi-scan
_exptl_absorpt_process_details     '(SADABS; Sheldrick, 2001)'
_exptl_absorpt_correction_T_min     0.5182
_exptl_absorpt_correction_T_max     0.7164
_exptl_special_details     ?
_diffrn_ambient_temperature     296(2)
_diffrn_radiation_type     MoK\a
_diffrn_radiation_wavelength     0.71073
_diffrn_radiation_source     'fine-focus sealed tube'
_diffrn_radiation_monochromator     graphite
_diffrn_measurement_device_type     'Bruker SMART APEX CCD'
_diffrn_measurement_method     'phi and omega scans'
_diffrn_detector_area_resol_mean     ?
_diffrn_reflns_number     11155
_diffrn_reflns_av_R_equivalents     0.0194
_diffrn_reflns_av_sigmaI/netI     0.0223
_diffrn_reflns_theta_min     2.45
_diffrn_reflns_theta_max     25.00
_diffrn_reflns_theta_full     25.00
_diffrn_measured_fraction_theta_max     0.996
_diffrn_measured_fraction_theta_full     0.996
_diffrn_reflns_limit_h_min     -16
_diffrn_reflns_limit_h_max     12
_diffrn_reflns_limit_k_min     -11
_diffrn_reflns_limit_k_max     11
_diffrn_reflns_limit_l_min     -38
_diffrn_reflns_limit_l_max     39
_diffrn_standards_number     ?
_diffrn_standards_interval_count     ?
_diffrn_standards_interval_time     ?
_diffrn_standards_decay_%     ?
_refine_special_details
;
Refinement of <i>F</i>^2^ against ALL reflections. The weighted <i>R</i>-factor
<i>wR</i> and goodness of fit <i>S</i> are based on <i>F</i>^2^, conventional
<i>R</i>-factors <i>R</i> are based on <i>F</i>, with <i>F</i> set to zero for
negative <i>F</i>^2^. The threshold expression of <i>F</i>^2^ >
\s(<i>F</i>^2^) is used only for calculating <i>R</i>-factors(gt) <i>etc</i>.
and is not relevant to the choice of reflections for refinement.
<i>R</i>-factors based on <i>F</i>^2^ are statistically about twice as large
as those based on <i>F</i>, and <i>R</i>- factors based on ALL data will be
even larger.
;
_reflns_number_total     3961
_reflns_number_gt     3705
_reflns_threshold_expression     I>2sigma(I)
_refine_ls_structure_factor_coef     Fsqd
_refine_ls_matrix_type     full
_refine_ls_R_factor_all     0.0235
_refine_ls_R_factor_gt     0.0210
_refine_ls_wR_factor_gt     0.0484
_refine_ls_wR_factor_ref     0.0495
_refine_ls_goodness_of_fit_ref     1.065
_refine_ls_restrained_S_all     1.062
_refine_ls_number_reflns     3961
_refine_ls_number_parameters     383
_refine_ls_number_restraints     28
_refine_ls_hydrogen_treatment     mixed
_refine_ls_weighting_scheme     calc
_refine_ls_weighting_details
         'calc w=1/[\s^2^(Fo^2^)+(0.0224P)^2^+6.9052P] where P=(Fo^2^+2Fc^2^)/3'
_atom_sites_solution_hydrogens     geom
_atom_sites_solution_primary     direct
_atom_sites_solution_secondary     difmap
_refine_ls_shift/su_max     0.002
_refine_ls_shift/su_mean     0.000
_refine_diff_density_max     0.447
_refine_diff_density_min     -0.500
_refine_ls_extinction_method     none
_refine_ls_extinction_coef     ?
loop_
    _atom_type_symbol
    _atom_type_description
    _atom_type_scat_dispersion_real
    _atom_type_scat_dispersion_imag
    _atom_type_scat_source
    'C' 'C' 0.0033 0.0016
                         'International Tables Vol C Tables 4.2.6.8 and 6.1.1.4'
    'H' 'H' 0.0000 0.0000
                         'International Tables Vol C Tables 4.2.6.8 and 6.1.1.4'
    'N' 'N' 0.0061 0.0033
                         'International Tables Vol C Tables 4.2.6.8 and 6.1.1.4'
    'O' 'O' 0.0106 0.0060
                         'International Tables Vol C Tables 4.2.6.8 and 6.1.1.4'
    'Ce' 'Ce' -0.2486 2.6331
                         'International Tables Vol C Tables 4.2.6.8 and 6.1.1.4'
_computing_data_collection     'SMART (Bruker, 2001)'
_computing_cell_refinement     'SAINT-Plus (Bruker, 2001)'
_computing_data_reduction     'SAINT-Plus (Bruker, 2001)'
_computing_structure_solution     'SHELXS97 (Sheldrick, 2008)'
_computing_structure_refinement     'SHELXL97 (Sheldrick, 2008)'
_computing_molecular_graphics     'PLATON (Spek, 2009)'
_computing_publication_material     'PLATON (Spek, 2009)'
loop_
    _atom_site_type_symbol
    _atom_site_label
    _atom_site_fract_x
    _atom_site_fract_y
    _atom_site_fract_z
    _atom_site_U_iso_or_equiv
    _atom_site_adp_type
    _atom_site_calc_flag
    _atom_site_refinement_flags
    _atom_site_occupancy
    _atom_site_symmetry_multiplicity
    _atom_site_disorder_assembly
    _atom_site_disorder_group
    Ce Ce1 0.894634(10) -0.318396(14) 0.381434(4) 0.01818(6) Uani d . 1 1 . .
    O O1 0.97858(13) -0.54167(19) 0.38596(5) 0.0277(4) Uani d . 1 1 . .
    O O2 1.07372(15) -0.70191(18) 0.41446(6) 0.0304(4) Uani d . 1 1 . .
    O O3 1.10159(16) -0.0673(2) 0.53150(6) 0.0372(5) Uani d . 1 1 . .
    O O4 1.17536(16) -0.2284(2) 0.56975(6) 0.0370(5) Uani d . 1 1 . .
    O O5 0.88653(14) -0.15016(18) 0.32391(5) 0.0285(4) Uani d . 1 1 . .
    O O6 0.87079(16) -0.08997(19) 0.25957(5) 0.0357(5) Uani d . 1 1 . .
    O O7 0.88037(18) -0.8380(2) 0.27999(6) 0.0374(5) Uani d D 1 1 . .
    O O8 0.85018(17) -0.79869(19) 0.21507(6) 0.0385(5) Uani d . 1 1 . .
    N N1 1.02240(15) -0.3588(2) 0.44467(6) 0.0211(5) Uani d . 1 1 . .
    N N2 0.87500(15) -0.4203(2) 0.30610(6) 0.0212(5) Uani d . 1 1 . .
    C C1 1.04597(19) -0.2665(3) 0.47348(8) 0.0235(6) Uani d . 1 1 . .
    H H1A 1.0159 -0.1805 0.4724 0.028 Uiso calc R 1 1 . .
    C C2 1.11345(19) -0.2927(3) 0.50507(8) 0.0229(6) Uani d . 1 1 . .
    C C3 1.1603(2) -0.4173(3) 0.50519(8) 0.0295(6) Uani d . 1 1 . .
    H H3A 1.2068 -0.4375 0.5254 0.035 Uiso calc R 1 1 . .
    C C4 1.1381(2) -0.5126(3) 0.47515(8) 0.0300(6) Uani d . 1 1 . .
    H H4A 1.1702 -0.5968 0.4746 0.036 Uiso calc R 1 1 . .
    C C5 1.06761(18) -0.4811(3) 0.44591(7) 0.0202(5) Uani d . 1 1 . .
    C C6 1.1322(2) -0.1883(3) 0.53826(8) 0.0253(6) Uani d . 1 1 . .
    C C7 1.03803(18) -0.5827(3) 0.41309(7) 0.0219(6) Uani d . 1 1 . .
    C C8 0.87469(19) -0.3296(3) 0.27554(8) 0.0209(5) Uani d . 1 1 . .
    C C9 0.8724(2) -0.3706(3) 0.23619(8) 0.0307(7) Uani d . 1 1 . .
    H H9A 0.8722 -0.3052 0.2157 0.037 Uiso calc R 1 1 . .
    C C10 0.8705(2) -0.5100(3) 0.22733(8) 0.0316(7) Uani d . 1 1 . .
    H H10A 0.8691 -0.5399 0.2008 0.038 Uiso calc R 1 1 . .
    C C11 0.87054(19) -0.6052(3) 0.25841(8) 0.0231(6) Uani d . 1 1 . .
    C C12 0.87281(18) -0.5545(3) 0.29736(7) 0.0228(6) Uani d . 1 1 . .
    H H12A 0.8728 -0.6177 0.3184 0.027 Uiso calc R 1 1 . .
    C C13 0.87783(19) -0.1775(3) 0.28743(8) 0.0222(6) Uani d . 1 1 . .
    C C14 0.86649(19) -0.7566(3) 0.24921(8) 0.0237(6) Uani d . 1 1 . .
    O O1W 0.92616(16) -0.0802(2) 0.40398(6) 0.0348(5) Uani d D 1 1 . .
    H H1WA 0.939(2) -0.024(2) 0.3864(6) 0.039(10) Uiso d D 1 1 . .
    H H1WB 0.911(2) -0.037(3) 0.4241(6) 0.049(10) Uiso d D 1 1 . .
    O O2W 0.81108(15) -0.2775(2) 0.44579(6) 0.0351(5) Uani d D 1 1 . .
    H H2WA 0.7607(14) -0.313(3) 0.4527(9) 0.048(11) Uiso d D 1 1 . .
    H H2WB 0.837(2) -0.235(4) 0.4650(8) 0.074(14) Uiso d D 1 1 . .
    O O3W 0.78056(16) -0.5204(2) 0.38981(7) 0.0369(5) Uani d D 1 1 . .
    H H3WA 0.7345(15) -0.528(3) 0.3730(7) 0.041(10) Uiso d D 1 1 . .
    H H3WB 0.796(2) -0.5992(18) 0.3977(10) 0.060(12) Uiso d D 1 1 . .
    O O4W 1.05648(15) -0.2898(2) 0.35667(7) 0.0334(5) Uani d D 1 1 . .
    H H4WA 1.076(2) -0.2140(18) 0.3486(10) 0.042(10) Uiso d D 1 1 . .
    H H4WB 1.1030(15) -0.339(3) 0.3637(11) 0.052(11) Uiso d D 1 1 . .
    O O5W 0.72275(14) -0.2396(2) 0.36277(6) 0.0329(5) Uani d D 1 1 . .
    H H5WA 0.6985(19) -0.254(4) 0.3399(4) 0.044(10) Uiso d D 1 1 . .
    H H5WB 0.6823(18) -0.240(4) 0.3798(7) 0.056(12) Uiso d D 1 1 . .
    O O6W 0.64591(16) -0.3678(3) 0.47916(7) 0.0428(5) Uani d D 1 1 . .
    H H6WA 0.611(2) -0.333(3) 0.4610(9) 0.065(13) Uiso d D 1 1 . .
    H H6WB 0.626(3) -0.444(2) 0.4860(13) 0.099(18) Uiso d D 1 1 . .
    O O7W 0.62864(17) -0.5498(2) 0.33125(8) 0.0420(5) Uani d D 1 1 . .
    H H7WA 0.5957(19) -0.486(2) 0.3394(8) 0.034(10) Uiso d D 1 1 . .
    H H7WB 0.639(3) -0.539(4) 0.3073(5) 0.104(19) Uiso d D 1 1 . .
    O O8W 0.99039(18) 0.1264(2) 0.35587(7) 0.0412(5) Uani d D 1 1 . .
    H H8WA 1.001(3) 0.192(2) 0.3712(9) 0.061(13) Uiso d D 1 1 . .
    H H8WB 0.948(2) 0.143(3) 0.3385(8) 0.060(13) Uiso d D 1 1 . .
    O O9W 1.22355(19) -0.4211(3) 0.37170(9) 0.0614(8) Uani d D 1 1 . .
    H H9WA 1.253(2) -0.387(3) 0.3916(7) 0.057(12) Uiso d D 1 1 . .
    H H9WB 1.242(3) -0.5001(19) 0.3673(11) 0.076(15) Uiso d D 1 1 . .
    H H7 0.872(3) -0.9185(19) 0.2726(13) 0.092(16) Uiso d D 1 1 . .
loop_
    _atom_site_aniso_label
    _atom_site_aniso_U_11
    _atom_site_aniso_U_22
    _atom_site_aniso_U_33
    _atom_site_aniso_U_12
    _atom_site_aniso_U_13
    _atom_site_aniso_U_23
    Ce1 0.02396(9) 0.01492(9) 0.01536(9) 0.00190(6) -0.00097(6) -0.00118(6)
    O1 0.0359(11) 0.0211(9) 0.0247(10) 0.0035(8) -0.0088(8) -0.0039(8)
    O2 0.0415(12) 0.0176(10) 0.0313(11) 0.0075(8) -0.0046(9) -0.0043(8)
    O3 0.0661(15) 0.0216(11) 0.0231(10) 0.0080(10) -0.0039(10) -0.0027(8)
    O4 0.0574(14) 0.0276(11) 0.0237(11) 0.0007(10) -0.0157(10) -0.0027(9)
    O5 0.0482(12) 0.0171(9) 0.0197(10) -0.0011(8) -0.0015(9) -0.0011(8)
    O6 0.0706(15) 0.0152(9) 0.0207(10) -0.0017(9) -0.0025(10) 0.0026(8)
    O7 0.0731(16) 0.0152(10) 0.0222(11) -0.0016(10) -0.0101(10) -0.0005(9)
    O8 0.0713(16) 0.0210(11) 0.0220(11) 0.0018(10) -0.0055(10) -0.0049(8)
    N1 0.0262(12) 0.0199(11) 0.0167(11) 0.0053(9) -0.0028(9) -0.0024(9)
    N2 0.0299(12) 0.0148(11) 0.0186(11) 0.0009(9) -0.0013(9) -0.0001(9)
    C1 0.0297(15) 0.0191(13) 0.0212(13) 0.0062(11) -0.0021(11) -0.0022(11)
    C2 0.0283(14) 0.0203(13) 0.0202(13) -0.0014(11) 0.0015(11) -0.0005(11)
    C3 0.0358(16) 0.0270(15) 0.0242(14) 0.0074(12) -0.0102(12) -0.0016(12)
    C4 0.0383(16) 0.0230(15) 0.0276(15) 0.0116(12) -0.0059(12) -0.0025(12)
    C5 0.0251(13) 0.0184(13) 0.0171(13) 0.0015(10) 0.0011(10) 0.0012(10)
    C6 0.0333(15) 0.0220(14) 0.0205(14) -0.0038(12) 0.0018(12) -0.0008(11)
    C7 0.0264(14) 0.0200(14) 0.0194(13) 0.0008(11) 0.0027(11) 0.0010(11)
    C8 0.0256(14) 0.0166(13) 0.0205(13) 0.0003(10) 0.0002(11) 0.0011(10)
    C9 0.0567(19) 0.0186(14) 0.0170(14) -0.0001(13) 0.0035(13) 0.0031(11)
    C10 0.0559(19) 0.0238(15) 0.0150(13) -0.0010(13) 0.0005(13) -0.0034(11)
    C11 0.0299(14) 0.0178(13) 0.0215(13) 0.0015(11) -0.0003(11) -0.0020(11)
    C12 0.0338(15) 0.0164(13) 0.0179(13) 0.0007(11) -0.0006(11) 0.0029(10)
    C13 0.0273(14) 0.0163(13) 0.0227(14) 0.0012(10) 0.0001(11) 0.0001(11)
    C14 0.0291(14) 0.0213(14) 0.0203(14) 0.0008(11) -0.0022(11) -0.0008(11)
    O1W 0.0619(14) 0.0211(10) 0.0218(11) -0.0011(10) 0.0059(10) -0.0045(9)
    O2W 0.0323(12) 0.0480(14) 0.0254(11) -0.0050(10) 0.0057(9) -0.0072(10)
    O3W 0.0375(13) 0.0286(12) 0.0431(13) -0.0053(10) -0.0086(10) 0.0091(10)
    O4W 0.0310(12) 0.0286(12) 0.0412(12) 0.0020(10) 0.0078(10) 0.0096(10)
    O5W 0.0303(11) 0.0440(13) 0.0238(11) 0.0048(10) -0.0025(9) -0.0030(10)
    O6W 0.0406(13) 0.0395(14) 0.0476(15) 0.0021(11) -0.0033(11) 0.0162(12)
    O7W 0.0461(14) 0.0355(13) 0.0439(14) -0.0044(11) -0.0002(11) 0.0143(11)
    O8W 0.0617(16) 0.0291(12) 0.0316(12) -0.0064(11) -0.0068(11) -0.0066(10)
    O9W 0.0550(16) 0.0467(16) 0.078(2) 0.0185(13) -0.0337(14) -0.0271(15)
_geom_special_details
;
All e.s.d.'s (except the e.s.d. in the dihedral angle between two l.s. planes)
are estimated using the full covariance matrix. The cell e.s.d.'s are taken
into account individually in the estimation of e.s.d.'s in distances, angles
and torsion angles; correlations between e.s.d.'s in cell parameters are only
used when they are defined by crystal symmetry. An approximate (isotropic)
treatment of cell e.s.d.'s is used for estimating e.s.d.'s involving l.s.
planes.
;
loop_
    _geom_bond_atom_site_label_1
    _geom_bond_atom_site_label_2
    _geom_bond_site_symmetry_2
    _geom_bond_distance
    _geom_bond_publ_flag
    Ce1 O1W . 2.4493(19) ?
    Ce1 O1 . 2.4566(18) ?
    Ce1 O4W . 2.486(2) ?
    Ce1 O5 . 2.5098(18) ?
    Ce1 O2W . 2.542(2) ?
    Ce1 O3W . 2.551(2) ?
    Ce1 O5W . 2.573(2) ?
    Ce1 N2 . 2.695(2) ?
    Ce1 N1 . 2.710(2) ?
    O1 C7 . 1.256(3) ?
    O2 C7 . 1.254(3) ?
    O3 C6 . 1.259(3) ?
    O4 C6 . 1.241(3) ?
    O5 C13 . 1.243(3) ?
    O6 C13 . 1.255(3) ?
    O7 C14 . 1.297(3) ?
    O7 H7 . 0.820(10) ?
    O8 C14 . 1.217(3) ?
    N1 C1 . 1.337(3) ?
    N1 C5 . 1.340(3) ?
    N2 C12 . 1.327(3) ?
    N2 C8 . 1.343(3) ?
    C1 C2 . 1.395(4) ?
    C1 H1A . 0.9300 ?
    C2 C3 . 1.370(4) ?
    C2 C6 . 1.508(4) ?
    C3 C4 . 1.381(4) ?
    C3 H3A . 0.9300 ?
    C4 C5 . 1.380(4) ?
    C4 H4A . 0.9300 ?
    C5 C7 . 1.508(4) ?
    C8 C9 . 1.369(4) ?
    C8 C13 . 1.520(3) ?
    C9 C10 . 1.377(4) ?
    C9 H9A . 0.9300 ?
    C10 C11 . 1.384(4) ?
    C10 H10A . 0.9300 ?
    C11 C12 . 1.386(4) ?
    C11 C14 . 1.493(4) ?
    C12 H12A . 0.9300 ?
    O1W H1WA . 0.828(10) ?
    O1W H1WB . 0.830(10) ?
    O2W H2WA . 0.832(10) ?
    O2W H2WB . 0.829(10) ?
    O3W H3WA . 0.833(10) ?
    O3W H3WB . 0.831(10) ?
    O4W H4WA . 0.830(10) ?
    O4W H4WB . 0.828(10) ?
    O5W H5WA . 0.828(10) ?
    O5W H5WB . 0.829(10) ?
    O6W H6WA . 0.826(10) ?
    O6W H6WB . 0.827(10) ?
    O7W H7WA . 0.825(10) ?
    O7W H7WB . 0.826(10) ?
    O8W H8WA . 0.824(10) ?
    O8W H8WB . 0.825(10) ?
    O9W H9WA . 0.825(10) ?
    O9W H9WB . 0.821(10) ?
loop_
    _geom_angle_atom_site_label_1
    _geom_angle_atom_site_label_2
    _geom_angle_atom_site_label_3
    _geom_angle_site_symmetry_1
    _geom_angle_site_symmetry_3
    _geom_angle
    _geom_angle_publ_flag
    O1W Ce1 O1 . . 136.63(7) ?
    O1W Ce1 O4W . . 81.14(7) ?
    O1 Ce1 O4W . . 70.80(7) ?
    O1W Ce1 O5 . . 68.06(6) ?
    O1 Ce1 O5 . . 127.76(6) ?
    O4W Ce1 O5 . . 70.87(7) ?
    O1W Ce1 O2W . . 71.32(7) ?
    O1 Ce1 O2W . . 109.29(7) ?
    O4W Ce1 O2W . . 138.20(7) ?
    O5 Ce1 O2W . . 122.95(7) ?
    O1W Ce1 O3W . . 141.81(7) ?
    O1 Ce1 O3W . . 68.07(7) ?
    O4W Ce1 O3W . . 135.80(7) ?
    O5 Ce1 O3W . . 125.42(7) ?
    O2W Ce1 O3W . . 72.45(7) ?
    O1W Ce1 O5W . . 86.90(7) ?
    O1 Ce1 O5W . . 135.61(7) ?
    O4W Ce1 O5W . . 138.86(7) ?
    O5 Ce1 O5W . . 68.15(7) ?
    O2W Ce1 O5W . . 71.37(7) ?
    O3W Ce1 O5W . . 70.39(7) ?
    O1W Ce1 N2 . . 129.35(6) ?
    O1 Ce1 N2 . . 75.98(6) ?
    O4W Ce1 N2 . . 76.86(7) ?
    O5 Ce1 N2 . . 61.75(6) ?
    O2W Ce1 N2 . . 144.87(7) ?
    O3W Ce1 N2 . . 78.20(7) ?
    O5W Ce1 N2 . . 80.99(6) ?
    O1W Ce1 N1 . . 78.35(7) ?
    O1 Ce1 N1 . . 62.21(6) ?
    O4W Ce1 N1 . . 72.46(7) ?
    O5 Ce1 N1 . . 133.10(7) ?
    O2W Ce1 N1 . . 71.63(7) ?
    O3W Ce1 N1 . . 101.26(7) ?
    O5W Ce1 N1 . . 142.85(6) ?
    N2 Ce1 N1 . . 134.12(6) ?
    C7 O1 Ce1 . . 128.03(16) ?
    C13 O5 Ce1 . . 127.41(16) ?
    C14 O7 H7 . . 109(3) ?
    C1 N1 C5 . . 118.0(2) ?
    C1 N1 Ce1 . . 125.81(17) ?
    C5 N1 Ce1 . . 116.15(16) ?
    C12 N2 C8 . . 118.1(2) ?
    C12 N2 Ce1 . . 124.06(16) ?
    C8 N2 Ce1 . . 117.68(16) ?
    N1 C1 C2 . . 123.2(2) ?
    N1 C1 H1A . . 118.4 ?
    C2 C1 H1A . . 118.4 ?
    C3 C2 C1 . . 117.7(2) ?
    C3 C2 C6 . . 121.5(2) ?
    C1 C2 C6 . . 120.8(2) ?
    C2 C3 C4 . . 119.7(3) ?
    C2 C3 H3A . . 120.1 ?
    C4 C3 H3A . . 120.1 ?
    C5 C4 C3 . . 119.0(2) ?
    C5 C4 H4A . . 120.5 ?
    C3 C4 H4A . . 120.5 ?
    N1 C5 C4 . . 122.3(2) ?
    N1 C5 C7 . . 116.2(2) ?
    C4 C5 C7 . . 121.5(2) ?
    O4 C6 O3 . . 125.8(3) ?
    O4 C6 C2 . . 117.7(2) ?
    O3 C6 C2 . . 116.5(2) ?
    O2 C7 O1 . . 124.2(2) ?
    O2 C7 C5 . . 118.6(2) ?
    O1 C7 C5 . . 117.2(2) ?
    N2 C8 C9 . . 122.5(2) ?
    N2 C8 C13 . . 115.6(2) ?
    C9 C8 C13 . . 121.8(2) ?
    C8 C9 C10 . . 119.1(2) ?
    C8 C9 H9A . . 120.4 ?
    C10 C9 H9A . . 120.4 ?
    C9 C10 C11 . . 119.2(2) ?
    C9 C10 H10A . . 120.4 ?
    C11 C10 H10A . . 120.4 ?
    C10 C11 C12 . . 117.8(2) ?
    C10 C11 C14 . . 119.8(2) ?
    C12 C11 C14 . . 122.4(2) ?
    N2 C12 C11 . . 123.3(2) ?
    N2 C12 H12A . . 118.4 ?
    C11 C12 H12A . . 118.4 ?
    O5 C13 O6 . . 125.5(2) ?
    O5 C13 C8 . . 117.3(2) ?
    O6 C13 C8 . . 117.2(2) ?
    O8 C14 O7 . . 123.3(2) ?
    O8 C14 C11 . . 121.4(2) ?
    O7 C14 C11 . . 115.3(2) ?
    Ce1 O1W H1WA . . 116(2) ?
    Ce1 O1W H1WB . . 132(2) ?
    H1WA O1W H1WB . . 108(2) ?
    Ce1 O2W H2WA . . 128(2) ?
    Ce1 O2W H2WB . . 122(2) ?
    H2WA O2W H2WB . . 109(2) ?
    Ce1 O3W H3WA . . 117(2) ?
    Ce1 O3W H3WB . . 125(2) ?
    H3WA O3W H3WB . . 109(2) ?
    Ce1 O4W H4WA . . 122(2) ?
    Ce1 O4W H4WB . . 124(2) ?
    H4WA O4W H4WB . . 109(2) ?
    Ce1 O5W H5WA . . 120(2) ?
    Ce1 O5W H5WB . . 121(2) ?
    H5WA O5W H5WB . . 112(2) ?
    H6WA O6W H6WB . . 112(2) ?
    H7WA O7W H7WB . . 111(2) ?
    H8WA O8W H8WB . . 112(2) ?
    H9WA O9W H9WB . . 111(2) ?
loop_
    _geom_hbond_atom_site_label_D
    _geom_hbond_atom_site_label_H
    _geom_hbond_atom_site_label_A
    _geom_hbond_site_symmetry_A
    _geom_hbond_distance_DH
    _geom_hbond_distance_HA
    _geom_hbond_distance_DA
    _geom_hbond_angle_DHA
    O1W H1WA O8W . 0.828(10) 1.938(13) 2.747(3) 165(3)
    O1W H1WB O3 5_756 0.830(10) 1.808(12) 2.630(3) 170(3)
    O2W H2WA O6W . 0.832(10) 1.961(13) 2.779(3) 167(3)
    O2W H2WB O6W 7_646 0.829(10) 2.107(17) 2.898(3) 159(3)
    O3W H3WA O7W . 0.833(10) 1.983(11) 2.816(3) 177(3)
    O3W H3WB O4 5_746 0.831(10) 2.011(13) 2.823(3) 165(4)
    O4W H4WA O7W 3 0.830(10) 1.859(11) 2.687(3) 175(3)
    O4W H4WB O9W . 0.828(10) 1.877(14) 2.689(3) 166(3)
    O5W H5WA O8 4_655 0.828(10) 1.963(11) 2.789(3) 175(3)
    O5W H5WB O2 3_455 0.829(10) 2.006(14) 2.821(3) 167(4)
    O6W H6WA O2 3_455 0.826(10) 2.044(16) 2.823(3) 157(3)
    O6W H6WB O3 3_445 0.827(10) 1.97(3) 2.698(3) 146(4)
    O7W H7WA O8W 3_445 0.825(10) 1.944(13) 2.747(4) 164(3)
    O7W H7WB O6 4_645 0.826(10) 2.28(2) 3.054(3) 157(5)
    O7W H7WB O8 4_655 0.826(10) 2.45(4) 2.898(3) 115(3)
    O8W H8WA O2 1_565 0.824(10) 1.996(16) 2.765(3) 155(3)
    O8W H8WA O1 1_565 0.824(10) 2.64(2) 3.364(3) 148(3)
    O8W H8WB O7 1_565 0.825(10) 2.121(17) 2.901(3) 158(4)
    O9W H9WA O4 7_746 0.825(10) 1.941(13) 2.750(3) 167(4)
    O9W H9WB O5W 3_545 0.821(10) 2.33(2) 3.087(4) 154(4)
    O7 H7 O6 1_545 0.820(10) 1.711(12) 2.526(3) 173(5)
