# Supplementary material for: Penta­aqua­(5-carb­oxy­pyridine-2-carboxyl­ato-κ2 N,O 2)(pyridine-2,5-dicarboxyl­ato-κ2 N,O 2)cerium(III) tetra­hydrate
Source: Acta Crystallogr Sect E Struct Rep Online. 2011 Dec 10;68(Pt 1):m41–2. doi: 10.1107/S1600536811052688 (PMC3254311; doi:10.1107/S1600536811052688)
Supplement: Supplementary file 2 [file e-68-00m41-Isup2.hkl]

# 
# h,k,l, Fc-squared, Fo-squared, sigma(Fo-squared) and status flag 
# 
data_I
_shelx_title ' NJY1 in C2/c' 
_shelx_refln_list_code          4 
_shelx_F_calc_maximum      566.92 
_exptl_crystal_F_000      2536.00 
_reflns_d_resolution_high  0.8409 
 
loop_ 
 _symmetry_equiv_pos_as_xyz 
 'x, y, z' 
 '-x, y, -z+1/2' 
 'x+1/2, y+1/2, z' 
 '-x+1/2, y+1/2, -z+1/2' 
 '-x, -y, -z' 
 'x, -y, z-1/2' 
 '-x+1/2, -y+1/2, -z' 
 'x+1/2, -y+1/2, z-1/2' 
 
_cell_length_a    14.0652 
_cell_length_b     9.6485 
_cell_length_c    33.3451 
_cell_angle_alpha  90.000 
_cell_angle_beta   93.650 
_cell_angle_gamma  90.000 
 
_shelx_F_squared_multiplier     1.000 
 
loop_ 
 _refln_index_h 
 _refln_index_k 
 _refln_index_l 
 _refln_F_squared_calc 
 _refln_F_squared_meas 
 _refln_F_squared_sigma 
 _refln_observed_status 
   6   0   0    37933.16    37617.05   1010.46 o 
   8   0   0   130736.01   130832.93   1499.73 o 
  10   0   0    32568.23    31513.88    522.13 o 
  12   0   0    20045.28    19190.94    537.32 o 
  14   0   0    14253.72    13835.41    581.02 o 
  16   0   0       51.20      241.09    124.16 o 
   1   1   0    53521.16    53985.44    588.86 o 
   3   1   0     5329.23     4926.69     98.65 o 
   5   1   0      153.33      206.96     26.48 o 
   7   1   0     2600.11     2743.45     82.73 o 
   9   1   0    11107.78    10455.68    182.23 o 
  11   1   0      285.48      354.27     49.00 o 
  13   1   0     2832.08     2935.38    143.76 o 
  15   1   0     2204.85     2329.90    178.52 o 
   0   2   0   101391.75   108215.11   1643.01 o 
   2   2   0     1026.00      955.12     62.90 o 
   4   2   0    50153.05    49792.35    509.97 o 
   6   2   0    10486.05    10741.20    138.99 o 
   8   2   0      289.04      413.82     56.20 o 
  10   2   0    17850.43    18311.88    593.41 o 
  12   2   0       63.81       98.02     52.66 o 
  14   2   0    14063.48    13897.11    398.29 o 
  16   2   0      280.67      487.00    159.72 o 
   1   3   0    30018.91    30942.81    607.54 o 
   3   3   0      227.41      235.42     26.38 o 
   5   3   0   101157.87    99814.02    724.18 o 
   7   3   0    15416.89    14952.51    199.54 o 
   9   3   0    29416.04    29438.58    419.01 o 
  11   3   0    17646.32    17355.71    329.37 o 
  13   3   0    15906.77    16451.73    351.33 o 
  15   3   0    15299.53    14934.23    493.63 o 
   0   4   0      378.71      494.23     74.13 o 
   2   4   0    12848.04    12885.97    173.91 o 
   4   4   0    11794.58    11454.11    173.73 o 
   6   4   0       38.53       79.32     27.56 o 
   8   4   0    16915.82    16869.63    268.81 o 
  10   4   0     1873.53     1903.79    108.72 o 
  12   4   0        4.24       55.14     67.24 o 
  14   4   0     1479.57     1476.87    153.34 o 
   1   5   0    89514.36    91832.69    919.30 o 
   3   5   0     1297.57     1240.20     59.83 o 
   5   5   0    64730.96    63721.66    600.89 o 
   7   5   0    11506.45    11613.03    204.19 o 
   9   5   0    25285.55    24468.80    457.07 o 
  11   5   0     9181.70     8467.42    313.88 o 
  13   5   0     4171.65     4171.06    239.16 o 
  15   5   0     5283.78     5447.49    290.63 o 
   0   6   0    29356.40    28911.44    599.10 o 
   2   6   0     7788.15     8100.55    159.59 o 
   4   6   0    48309.93    46664.25    483.99 o 
   6   6   0    18746.78    18427.74    270.19 o 
   8   6   0    20730.21    20650.77    368.49 o 
  10   6   0    24439.23    23802.01    542.13 o 
  12   6   0      236.12      224.76     98.44 o 
  14   6   0     9796.08    10111.41    850.44 o 
   1   7   0     3009.36     3169.97     90.94 o 
   3   7   0      288.01      408.84     59.82 o 
   5   7   0      160.47       93.67     46.93 o 
   7   7   0     1138.12     1384.65    103.15 o 
   9   7   0      533.83      466.24    103.67 o 
  11   7   0       73.45       97.35     97.94 o 
  13   7   0      804.20      890.06    151.05 o 
   0   8   0    61485.76    65203.85   1451.95 o 
   2   8   0     5085.58     5587.67    132.94 o 
   4   8   0    57138.68    55634.36    878.41 o 
   6   8   0    25654.81    24751.92    428.74 o 
   8   8   0     9560.73    10148.65    428.53 o 
  10   8   0    20542.87    21806.45    575.92 o 
   1   9   0     3239.09     3463.12    128.13 o 
   3   9   0      539.81      550.43     79.16 o 
   5   9   0     4339.97     4732.83    234.37 o 
   7   9   0      309.13      264.34     89.49 o 
   9   9   0     6693.81     6836.22    319.02 o 
   0  10   0     6540.39     6981.22    273.84 o 
   2  10   0      132.82      131.21     60.60 o 
   4  10   0     5514.86     5625.77    263.48 o 
   6  10   0     3203.94     3369.38    220.69 o 
   8  10   0       34.69       21.59     95.83 o 
   1  11   0    12609.31    13042.26    406.62 o 
   3  11   0     7354.57     7958.30    441.19 o 
 -15   1   1     1250.88     1369.46    144.18 o 
 -13   1   1    32108.39    31607.23    489.94 o 
 -11   1   1      887.66     1041.65     70.76 o 
  -9   1   1    65101.44    64324.91    603.17 o 
  -7   1   1    34525.28    35344.61    358.91 o 
  -5   1   1    57813.18    58020.55    495.17 o 
  -3   1   1    59714.23    61005.38    492.83 o 
  -1   1   1      871.78      992.02     32.67 o 
   1   1   1   156030.48   150807.89   2656.48 o 
   3   1   1    10020.70    10597.76    128.71 o 
   5   1   1   140065.67   139364.83   1179.57 o 
   7   1   1    73543.06    72196.69    625.52 o 
   9   1   1     2364.28     2707.74     92.56 o 
  11   1   1    26179.61    26044.72    402.05 o 
  13   1   1     1251.09     1258.33    101.05 o 
  15   1   1    10332.25    10152.56    363.52 o 
 -16   2   1     1822.15     1988.37    253.14 o 
 -14   2   1     4573.21     4659.11    188.98 o 
 -12   2   1    13769.97    13428.78    296.67 o 
 -10   2   1     6498.54     6159.59    178.21 o 
  -8   2   1    53238.86    53447.66    511.37 o 
  -6   2   1     7220.42     7581.17    131.49 o 
  -4   2   1    40803.60    39506.34    316.55 o 
  -2   2   1    11388.31    11926.70    134.08 o 
   0   2   1    59644.20    63714.02    871.83 o 
   2   2   1    35585.19    36119.25    448.09 o 
   4   2   1       18.39       85.48     20.88 o 
   6   2   1    46372.62    45403.67    379.30 o 
   8   2   1     4195.90     4038.50    167.73 o 
  10   2   1    18006.01    18220.39    316.77 o 
  12   2   1    15126.87    15782.84    324.13 o 
  14   2   1     6236.90     6539.50    222.70 o 
  16   2   1     7901.03     8399.60    346.34 o 
 -15   3   1     2204.07     2165.45    181.73 o 
 -13   3   1     6632.82     7015.85    439.98 o 
 -11   3   1       59.68      234.99     58.76 o 
  -9   3   1     2495.40     2627.57    115.69 o 
  -7   3   1     4220.10     4312.16     93.21 o 
  -5   3   1      355.85      423.74     31.08 o 
  -3   3   1    34940.57    36780.36    345.24 o 
  -1   3   1    13895.26    14711.09    192.44 o 
   1   3   1    21330.48    20880.10    248.47 o 
   3   3   1     9061.86     9232.57    155.57 o 
   5   3   1       56.56      195.03     32.52 o 
   7   3   1     7351.97     7250.37    225.09 o 
   9   3   1      632.81      752.63     69.59 o 
  11   3   1    10940.64    10661.29    257.41 o 
  13   3   1       21.94      272.74     69.79 o 
  15   3   1      116.87      165.66    129.89 o 
 -14   4   1    15161.25    15377.97    522.26 o 
 -12   4   1    20207.42    19174.95   1317.24 o 
 -10   4   1     6743.66     6472.75    192.70 o 
  -8   4   1    81837.63    78123.38    725.90 o 
  -6   4   1       56.90      162.91     32.30 o 
  -4   4   1   102217.51    97437.48    813.30 o 
  -2   4   1    26247.39    25698.86    273.60 o 
   0   4   1   197562.98   209536.36   2253.00 o 
   2   4   1   124550.39   126929.77   1013.53 o 
   4   4   1    49904.62    52585.96    494.49 o 
   6   4   1    18929.96    18724.69    358.56 o 
   8   4   1     1694.70     1659.33     84.75 o 
  10   4   1    11810.38    11992.60    370.28 o 
  12   4   1     4101.82     3869.64    166.50 o 
  14   4   1     2834.76     2611.98    253.74 o 
 -15   5   1      142.64      271.28     97.18 o 
 -13   5   1     7783.97     7825.57    323.38 o 
 -11   5   1     1563.61     1314.53    185.64 o 
  -9   5   1    15401.88    14886.43    319.81 o 
  -7   5   1    15703.24    16459.88    247.25 o 
  -5   5   1     1774.73     1967.27     94.13 o 
  -3   5   1    52590.54    54521.61    514.52 o 
  -1   5   1      598.74      709.31     51.68 o 
   1   5   1    67226.36    71186.75    941.14 o 
   3   5   1     4752.99     4816.90    114.93 o 
   5   5   1    21450.71    21473.59    299.96 o 
   7   5   1     9442.27     9371.01    249.94 o 
   9   5   1     7887.85     7684.66    183.19 o 
  11   5   1     4419.74     5057.74    243.95 o 
  13   5   1      341.31      728.94    121.94 o 
 -14   6   1     3993.76     4052.37    257.74 o 
 -12   6   1     3536.80     3337.41    268.51 o 
 -10   6   1     1217.77     1450.15    147.00 o 
  -8   6   1     3895.24     3738.47    187.14 o 
  -6   6   1     2581.29     2489.55     96.80 o 
  -4   6   1    14907.31    14063.12    576.55 o 
  -2   6   1    26875.97    26395.09    314.78 o 
   0   6   1     4063.65     4085.10    122.45 o 
   2   6   1    23665.33    23295.38    293.27 o 
   4   6   1    13115.00    12957.88    213.31 o 
   6   6   1    28793.96    28732.77    361.62 o 
   8   6   1     4277.80     4437.55    171.30 o 
  10   6   1     3063.20     3060.46    194.68 o 
  12   6   1     3902.42     4062.42    241.42 o 
  14   6   1     1318.40     1554.66    171.30 o 
 -13   7   1    21718.85    22449.96    612.16 o 
 -11   7   1      864.13      938.64    138.41 o 
  -9   7   1    29031.71    29414.93    621.50 o 
  -7   7   1    19098.36    18968.93    466.47 o 
  -5   7   1    12580.10    12885.36    317.12 o 
  -3   7   1    49933.21    50651.45    527.32 o 
  -1   7   1     2109.62     2024.76    125.49 o 
   1   7   1    45339.52    44494.41    420.70 o 
   3   7   1     7484.10     6802.24    186.35 o 
   5   7   1    35046.50    34024.45    413.44 o 
   7   7   1    20938.98    20694.34    377.25 o 
   9   7   1     4823.15     5379.76    260.79 o 
  11   7   1    14766.55    15050.63    464.91 o 
  13   7   1      174.58      187.55    103.94 o 
 -10   8   1       61.85      261.37     94.81 o 
  -8   8   1     2284.31     2351.53    184.73 o 
  -6   8   1     1066.49     1231.14    129.32 o 
  -4   8   1     5209.34     5255.67    182.15 o 
  -2   8   1       45.08      124.47     50.21 o 
   0   8   1      432.22      457.77     52.77 o 
   2   8   1     3505.11     3747.23    110.44 o 
   4   8   1      349.19      358.08     65.91 o 
   6   8   1    10866.40    10671.50    277.24 o 
   8   8   1      104.89      150.90     94.93 o 
  10   8   1     1632.61     1614.71    183.83 o 
  -9   9   1    16902.19    17185.06    726.58 o 
  -7   9   1     2591.28     2656.01    225.12 o 
  -5   9   1    15784.22    15674.70    433.05 o 
  -3   9   1    29001.35    28072.97    460.03 o 
  -1   9   1     2045.83     1954.43     98.97 o 
   1   9   1    24763.33    24180.53    347.13 o 
   3   9   1     4401.85     4789.34    182.37 o 
   5   9   1     1519.48     1765.30    123.95 o 
   7   9   1     3800.52     4035.47    231.22 o 
   9   9   1     3411.87     3536.46    234.11 o 
  -8  10   1    19260.24    19849.57   1101.47 o 
  -6  10   1       14.76       20.63     73.47 o 
  -4  10   1    33039.73    32385.47    655.88 o 
  -2  10   1    16331.08    16083.99    354.39 o 
   0  10   1    10248.96    10698.42    242.00 o 
   2  10   1    16878.48    16804.06    446.17 o 
   4  10   1       27.48       28.54     68.15 o 
   6  10   1    22794.13    24610.97    600.66 o 
   8  10   1       79.08       50.54    120.54 o 
  -3  11   1      269.99      272.43    127.17 o 
  -1  11   1      263.92      718.44    170.57 o 
   1  11   1      467.20      451.87    101.35 o 
   3  11   1      292.86      392.37    143.45 o 
 -16   0   2    23500.98    21671.35    791.37 o 
 -14   0   2       78.63       84.38     87.39 o 
 -12   0   2   116036.79   112538.35   1661.09 o 
 -10   0   2    11746.12    11632.96   1639.70 o 
  -8   0   2   191479.61   192454.22   2119.94 o 
  -6   0   2   118763.92   119149.20   1336.14 o 
  -4   0   2   130807.38   129869.41   1554.41 o 
  -2   0   2   291722.19   282928.16   4350.42 o 
   2   0   2   162754.14   161168.78   2394.60 o 
   6   0   2   110620.52   112544.00   2233.98 o 
   8   0   2     1704.41     1747.80     97.78 o 
  10   0   2     5347.56     5526.36    192.41 o 
  12   0   2    34704.32    35309.07    916.74 o 
  14   0   2     1930.92     1819.00    222.40 o 
  16   0   2     4252.01     4345.00    350.18 o 
 -15   1   2     1790.97     2052.05    171.59 o 
 -13   1   2     2580.96     2721.61    141.43 o 
 -11   1   2    13187.13    12791.47    287.26 o 
  -9   1   2      208.62      386.35     45.38 o 
  -7   1   2    19749.10    20019.86    242.75 o 
  -5   1   2     3873.27     3996.50    105.61 o 
  -3   1   2     6736.17     7296.96    109.44 o 
  -1   1   2    18274.11    19401.49    231.30 o 
   1   1   2      810.91      765.25     34.72 o 
   3   1   2       83.88      165.11     21.20 o 
   5   1   2    41084.02    41858.92    375.19 o 
   7   1   2    12707.08    12266.22    174.06 o 
   9   1   2      451.43      559.81     47.74 o 
  11   1   2     8214.01     8474.71    217.49 o 
  13   1   2     1703.93     1790.58    117.29 o 
  15   1   2       62.71      215.54     85.39 o 
 -16   2   2     4219.61     4544.50    368.86 o 
 -14   2   2     1208.92     1366.44    139.06 o 
 -12   2   2    18209.56    17233.81    846.48 o 
 -10   2   2     3255.41     3714.33    126.23 o 
  -8   2   2    13778.25    13580.73    206.18 o 
  -6   2   2    57382.66    57495.84    512.36 o 
  -4   2   2       52.31      137.76     18.41 o 
  -2   2   2    48279.36    48609.31    397.10 o 
   0   2   2     1237.05     1154.20     57.56 o 
   2   2   2    58223.33    59268.49    569.81 o 
   4   2   2      229.52      165.48     24.28 o 
   6   2   2    77788.25    77716.66    589.11 o 
   8   2   2    11889.50    11508.20    210.44 o 
  10   2   2       13.71       53.78     38.60 o 
  12   2   2    26831.74    26046.55    422.79 o 
  14   2   2      691.18      856.74     95.71 o 
  16   2   2     7164.43     7388.60    325.19 o 
 -15   3   2     8836.23     8926.98    452.64 o 
 -13   3   2     5683.59     5754.16    370.07 o 
 -11   3   2    24573.42    24647.26    399.11 o 
  -9   3   2     2911.37     2818.84    217.80 o 
  -7   3   2    67941.27    67365.89    540.59 o 
  -5   3   2    26987.41    27970.32    257.68 o 
  -3   3   2    54873.11    54861.51    473.80 o 
  -1   3   2    38729.94    39417.90    403.10 o 
   1   3   2      495.24      405.63     32.93 o 
   3   3   2    52626.17    51187.76    471.86 o 
   5   3   2     3868.41     3815.90    223.06 o 
   7   3   2    62746.20    62427.32    506.19 o 
   9   3   2    24715.82    23769.54    402.29 o 
  11   3   2     7367.43     7275.91    210.74 o 
  13   3   2    21713.22    21922.57    490.71 o 
  15   3   2     1417.26     1414.52    239.88 o 
 -14   4   2      162.74      221.52     90.67 o 
 -12   4   2      550.17      494.77    100.54 o 
 -10   4   2        5.53       49.15     46.05 o 
  -8   4   2     3663.48     3752.33    113.58 o 
  -6   4   2     2895.56     2788.65     92.95 o 
  -4   4   2    24862.48    27237.71    293.49 o 
  -2   4   2    16196.21    17245.88    205.18 o 
   0   4   2    12738.52    14787.09    209.08 o 
   2   4   2    17374.72    18567.36    258.63 o 
   4   4   2     1869.36     1903.81     70.47 o 
   6   4   2    11090.84    10709.24    186.04 o 
   8   4   2     2562.76     2605.14    100.57 o 
  10   4   2     1151.04     1280.46    115.56 o 
  12   4   2      746.23      698.67     84.66 o 
  14   4   2      812.10     1132.86    138.74 o 
 -15   5   2      601.82      677.05    132.38 o 
 -13   5   2    10793.73    10942.96    517.13 o 
 -11   5   2    21294.96    20641.81    501.92 o 
  -9   5   2      734.42      773.24     80.52 o 
  -7   5   2    42199.39    39855.39    434.71 o 
  -5   5   2     7640.18     8330.50    154.16 o 
  -3   5   2     9012.96     7980.04    161.81 o 
  -1   5   2    66961.37    69286.73    701.54 o 
   3   5   2    47041.43    45582.87    456.32 o 
   5   5   2     5257.41     6008.43    138.84 o 
   7   5   2    33381.90    31822.81    384.10 o 
   9   5   2     6457.55     6582.39    190.42 o 
  11   5   2    23468.24    22871.42    529.13 o 
  13   5   2    15899.08    15358.65    455.69 o 
 -14   6   2     1304.14     1383.41    189.86 o 
 -12   6   2    11567.51    12222.63    533.10 o 
 -10   6   2    10072.54     9119.48    494.53 o 
  -8   6   2    16865.13    16555.69    424.96 o 
  -6   6   2    15033.60    14771.76    287.63 o 
  -4   6   2     4530.44     4328.53    172.08 o 
  -2   6   2    43498.90    43991.05    449.18 o 
   0   6   2      330.65      344.42     43.36 o 
   2   6   2    46356.73    45012.01    407.21 o 
   4   6   2     5812.62     5830.53    307.35 o 
   6   6   2    14165.46    13923.82    238.12 o 
   8   6   2    42381.77    40915.98    481.72 o 
  10   6   2    12614.98    12411.03    305.08 o 
  12   6   2    15713.48    16136.74    473.43 o 
  14   6   2       64.96       67.39     91.10 o 
 -13   7   2      742.10      969.64    263.39 o 
 -11   7   2     1099.89     1162.91    148.16 o 
  -9   7   2        7.11       68.17     70.26 o 
  -7   7   2      321.94      469.51     88.98 o 
  -5   7   2     3558.41     3717.02    146.88 o 
  -3   7   2       18.76      100.59     35.25 o 
  -1   7   2        4.40       92.37     35.47 o 
   1   7   2        1.83       41.67     27.13 o 
   3   7   2     7367.84     7407.52    143.81 o 
   5   7   2     6777.20     7249.34    173.42 o 
   7   7   2     3902.73     3527.71    155.46 o 
   9   7   2     1925.41     2023.94    175.09 o 
  11   7   2     3622.62     3699.38    235.56 o 
  13   7   2      897.35      940.21    147.64 o 
 -10   8   2     8345.11     8165.62    343.54 o 
  -8   8   2    15611.01    15592.33    844.71 o 
  -6   8   2    37221.88    37293.98   1347.98 o 
  -4   8   2     8044.15     7952.72    222.07 o 
  -2   8   2    53273.29    52810.27    894.72 o 
   0   8   2       37.14       93.65     37.46 o 
   2   8   2    42864.04    43249.70    432.16 o 
   4   8   2    14238.77    14477.28    312.68 o 
   6   8   2    15929.38    16467.88    350.96 o 
   8   8   2    21805.96    21741.04    542.28 o 
  10   8   2     1137.89     1112.16    145.06 o 
  -9   9   2       11.71      168.46     95.04 o 
  -7   9   2     6610.38     6538.93    483.98 o 
  -5   9   2      377.60      450.46     99.05 o 
  -3   9   2    14588.49    14479.49    331.80 o 
  -1   9   2     7360.75     7465.97    246.20 o 
   1   9   2     8855.79     9127.45    210.04 o 
   3   9   2    20022.37    19186.21    376.84 o 
   5   9   2        2.15       18.80     50.63 o 
   7   9   2    10008.70     9968.17    424.31 o 
   9   9   2      534.56      588.57    117.57 o 
  -8  10   2     2172.54     2399.87    205.56 o 
  -6  10   2     3674.66     3860.80    317.33 o 
  -4  10   2      299.98      324.81     91.31 o 
  -2  10   2     1702.88     1864.28    153.79 o 
   0  10   2      364.63      511.85     99.75 o 
   2  10   2     1954.44     2031.16    161.71 o 
   4  10   2     1197.78     1210.59    111.44 o 
   6  10   2      685.16      720.26    133.80 o 
   8  10   2     4351.96     4677.75    329.69 o 
  -3  11   2     8901.39    10337.23    504.48 o 
  -1  11   2     8916.96     9959.93    549.68 o 
   1  11   2     6965.50     7755.10    314.07 o 
   3  11   2    23801.46    25197.86    835.97 o 
 -15   1   3    16102.22    16886.54    664.20 o 
 -13   1   3      232.49      347.55     68.29 o 
 -11   1   3    45582.46    45144.38    496.22 o 
  -9   1   3    12027.46    12242.39    204.18 o 
  -7   1   3    64305.91    65321.90    582.12 o 
  -5   1   3    85082.43    85273.31    692.04 o 
  -3   1   3    36177.86    40700.70    345.08 o 
  -1   1   3   194975.50   188073.53   2776.72 o 
   1   1   3     1525.54     2302.20    262.48 o 
   3   1   3   107718.59   108747.79    974.53 o 
   5   1   3    21047.25    19390.63    256.13 o 
   7   1   3    37769.54    39369.63    384.62 o 
   9   1   3    29336.75    27786.83    482.91 o 
  11   1   3     2515.68     2459.01    182.57 o 
  13   1   3    26058.00    25969.64    554.80 o 
  15   1   3     1398.78     1730.01    200.71 o 
 -16   2   3     4110.91     4363.08    364.64 o 
 -14   2   3     4693.74     4939.36    193.51 o 
 -12   2   3     4372.69     4346.01    284.60 o 
 -10   2   3    31201.55    30792.19    369.54 o 
  -8   2   3     8772.50     8737.27    161.10 o 
  -6   2   3    41215.42    40115.15    387.15 o 
  -4   2   3    14467.29    14996.30    166.13 o 
  -2   2   3    32983.59    33306.97    288.23 o 
   0   2   3    75009.62    80374.78    883.29 o 
   2   2   3    24566.84    24896.47    284.52 o 
   4   2   3    55050.76    54484.39    824.80 o 
   6   2   3     2615.21     3019.10    100.63 o 
   8   2   3    28978.13    28952.07    446.89 o 
  10   2   3     8727.89     7979.29    206.46 o 
  12   2   3     9788.84    10009.68    254.25 o 
  14   2   3    12233.12    12013.37    303.59 o 
  16   2   3      577.43      965.82    137.81 o 
 -15   3   3      829.97      745.71    124.14 o 
 -13   3   3     3033.49     3282.20    200.34 o 
 -11   3   3     3189.04     3525.23    145.95 o 
  -9   3   3     9243.75     9234.36    177.17 o 
  -7   3   3      197.46      263.17     31.80 o 
  -5   3   3     5023.84     5248.11     92.03 o 
  -3   3   3     2203.86     2378.30     85.95 o 
  -1   3   3    72913.53    78688.54    727.43 o 
   1   3   3       38.26        7.04     18.76 o 
   3   3   3      976.70      961.24     53.04 o 
   5   3   3     1645.32     1739.28     68.87 o 
   7   3   3    18354.35    18530.32    255.83 o 
   9   3   3       85.16       14.42     48.31 o 
  11   3   3     2214.93     2568.72    129.22 o 
  13   3   3     3144.78     3244.70    159.72 o 
  15   3   3      904.27     1029.01    109.97 o 
 -14   4   3     9204.76     9127.11    427.63 o 
 -12   4   3    11501.24    10320.36    466.81 o 
 -10   4   3    45990.27    46009.43   1250.04 o 
  -8   4   3    13441.84    13319.18    421.15 o 
  -6   4   3    35657.58    34204.86    764.87 o 
  -2   4   3    68107.55    68645.76    585.24 o 
   0   4   3    67749.68    65455.00    640.38 o 
   2   4   3     1580.45     1605.15     63.37 o 
   4   4   3    46536.30    44114.70    438.17 o 
   6   4   3      526.25      532.68     47.29 o 
   8   4   3    48484.49    46983.81    593.13 o 
  10   4   3     7694.16     7536.96    184.16 o 
  12   4   3    18509.95    18751.80    372.36 o 
  14   4   3    26874.94    27678.42    620.27 o 
 -15   5   3    11218.81    10901.94    409.50 o 
 -13   5   3      221.62      393.03    105.04 o 
 -11   5   3    18404.15    17816.61    543.35 o 
  -9   5   3     8635.46     8609.52    396.59 o 
  -7   5   3    10094.44     9766.68    187.82 o 
  -5   5   3     6523.57     6356.87    161.38 o 
  -3   5   3     6542.75     6818.45    154.80 o 
  -1   5   3    26335.93    26228.06    380.41 o 
   1   5   3     2191.25     2461.45     76.94 o 
   3   5   3    11207.69    10279.08    146.06 o 
   5   5   3      675.42      679.56     52.59 o 
   7   5   3     7448.74     7298.24    181.47 o 
   9   5   3    10384.34     9866.09    428.85 o 
  11   5   3      961.80     1142.45     87.40 o 
  13   5   3     5693.03     5857.77    280.04 o 
 -14   6   3     4085.72     4283.93    266.69 o 
 -12   6   3     1713.34     1729.76    167.66 o 
 -10   6   3     8337.12     7751.35    306.93 o 
  -8   6   3     6616.68     6150.48    252.00 o 
  -6   6   3    27451.91    26468.29    402.18 o 
  -4   6   3     6695.28     6987.27    172.18 o 
  -2   6   3     1819.50     1845.86     74.66 o 
   0   6   3     4908.96     4958.76    135.28 o 
   2   6   3     4276.32     4718.04    116.48 o 
   4   6   3    34264.80    34621.48    399.64 o 
   6   6   3      239.06      261.64     44.36 o 
   8   6   3    12988.88    12930.78    246.82 o 
  10   6   3     3523.22     3692.56    170.40 o 
  12   6   3     4057.50     4093.63    242.46 o 
  14   6   3     4582.57     4902.93    280.66 o 
 -13   7   3        9.93       14.93     81.61 o 
 -11   7   3    22196.03    21866.77    572.96 o 
  -9   7   3     5334.74     5542.98    261.88 o 
  -7   7   3    22179.09    21258.79    484.72 o 
  -5   7   3    43794.50    43570.30    616.50 o 
  -3   7   3     3145.40     3027.26    125.37 o 
  -1   7   3    47179.88    47040.79    559.20 o 
   1   7   3     3451.65     3635.31    111.70 o 
   3   7   3    54140.43    53892.61    563.48 o 
   5   7   3    14995.62    15147.73    258.95 o 
   7   7   3    16496.61    15951.86    338.70 o 
   9   7   3    22030.43    21864.82    602.77 o 
  11   7   3        2.48       68.28     76.94 o 
  13   7   3    14978.21    15412.05    531.90 o 
 -10   8   3       72.32      162.11     95.23 o 
  -8   8   3      105.53      247.78     83.57 o 
  -6   8   3     3868.40     3967.18    211.07 o 
  -4   8   3      389.84      535.63     74.38 o 
  -2   8   3     8019.69     7945.21    295.31 o 
   0   8   3      483.13      519.12     62.77 o 
   2   8   3      185.12      185.96     45.41 o 
   4   8   3     3023.51     3046.69    121.10 o 
   6   8   3     1596.40     1500.71    111.65 o 
   8   8   3      491.75      669.21    109.84 o 
  10   8   3      814.35      800.44    131.72 o 
  -9   9   3     7294.48     7719.18    386.34 o 
  -7   9   3    13396.77    14191.14    434.22 o 
  -5   9   3    17951.01    17348.33    882.98 o 
  -3   9   3     3829.02     3436.97    189.46 o 
  -1   9   3    23230.32    23308.91    340.93 o 
   1   9   3      850.20      930.65     88.82 o 
   3   9   3    26235.51    25707.39    440.38 o 
   5   9   3       66.07       60.80     51.47 o 
   7   9   3     4423.35     4157.59    235.85 o 
   9   9   3     6681.08     6901.96    319.73 o 
  -8  10   3      782.80      927.46    143.48 o 
  -6  10   3    23382.46    23897.49    590.38 o 
  -4  10   3     6973.75     6905.32    290.97 o 
  -2  10   3     8870.29     8799.00    311.71 o 
   0  10   3    10754.83    10082.35    340.17 o 
   2  10   3     7902.83     8389.02    314.12 o 
   4  10   3    17096.61    17838.35    709.10 o 
   6  10   3      103.84      160.75     85.64 o 
   8  10   3    19318.41    20662.13    821.51 o 
  -3  11   3      203.09      117.37     81.85 o 
  -1  11   3      488.44      360.43    147.06 o 
   1  11   3       86.46      137.72     78.42 o 
   3  11   3       56.64      175.98    105.17 o 
 -16   0   4     3611.67     3225.75    300.76 o 
 -14   0   4    25713.33    25118.30    775.10 o 
 -12   0   4       78.61      106.48     83.78 o 
 -10   0   4   101649.38   102253.98   1748.18 o 
  -8   0   4     3183.70     2809.98    128.96 o 
  -6   0   4   155112.33   155670.67   1705.69 o 
  -4   0   4   204490.97   221274.92   2311.77 o 
  -2   0   4    17833.01    19418.81    255.40 o 
   0   0   4    66363.17    71762.70   1093.33 o 
   2   0   4    31510.98    31775.94    549.08 o 
   6   0   4    94745.35    92004.80   2513.33 o 
   8   0   4     6419.31     7081.18    228.43 o 
  10   0   4    43074.09    41255.07    915.23 o 
  12   0   4     4185.60     4146.10    294.73 o 
  14   0   4    13725.90    13302.60    579.21 o 
  16   0   4    11773.04    11603.54    580.42 o 
 -15   1   4     5104.99     5017.14    250.64 o 
 -13   1   4     4657.63     4873.66    181.76 o 
 -11   1   4      129.81      244.49     47.87 o 
  -9   1   4    21552.58    21432.38    281.29 o 
  -7   1   4     4678.30     5156.83    115.76 o 
  -5   1   4     2086.16     1937.41     61.11 o 
  -3   1   4    14469.42    16450.88    171.21 o 
  -1   1   4    32011.79    34873.34    415.77 o 
   1   1   4     2103.49     2288.14    180.19 o 
   3   1   4    37379.97    38626.93    411.16 o 
   5   1   4     4508.67     4135.05    106.23 o 
   7   1   4     8008.51     8321.30    166.12 o 
   9   1   4    12451.26    12041.89    216.06 o 
  11   1   4     2360.23     2442.63    120.34 o 
  13   1   4      353.78      404.78    131.69 o 
  15   1   4     5611.59     5385.11    272.39 o 
 -16   2   4      411.04      507.49    162.73 o 
 -14   2   4     5181.63     5391.56    251.39 o 
 -12   2   4       46.12      137.86     55.71 o 
 -10   2   4    22338.40    21760.76    296.53 o 
  -8   2   4      711.67      777.55     52.50 o 
  -6   2   4    31346.75    32367.86    473.53 o 
  -4   2   4    15367.06    14652.42    251.68 o 
  -2   2   4      454.11      699.68     28.21 o 
   0   2   4    28001.09    30485.90    303.24 o 
   2   2   4    17169.18    16946.04    218.96 o 
   4   2   4   124936.22   129498.06   1027.04 o 
   6   2   4    22447.77    22969.49    314.09 o 
   8   2   4     4868.18     4968.45    140.41 o 
  10   2   4    10058.68     9922.79    232.20 o 
  12   2   4      870.27      937.74     88.68 o 
  14   2   4     8665.32     8770.15    333.54 o 
  16   2   4     1551.74     1862.90    173.60 o 
 -15   3   4     3214.20     3429.88    222.62 o 
 -13   3   4     8327.41     8268.73    570.47 o 
 -11   3   4     1203.21     1297.19    122.49 o 
  -9   3   4    31039.41    30811.04    529.36 o 
  -7   3   4    11476.69    11619.49    261.94 o 
  -5   3   4   121011.25   121404.58    960.20 o 
  -3   3   4   140706.95   140701.45    964.16 o 
  -1   3   4    42540.59    43021.80    682.97 o 
   1   3   4   170215.11   167775.42   1273.41 o 
   3   3   4    10344.24    10182.78    175.62 o 
   5   3   4   197369.09   191147.48   1496.46 o 
   7   3   4    10795.99    10799.70    230.59 o 
   9   3   4    20454.10    20522.71    295.58 o 
  11   3   4    12055.78    11896.70    275.13 o 
  13   3   4     7560.99     7917.35    242.72 o 
  15   3   4    14933.21    15723.30    475.18 o 
 -14   4   4     1161.99     1319.45    150.43 o 
 -12   4   4     1181.83     1196.32    299.25 o 
 -10   4   4     6526.42     6761.27    397.79 o 
  -8   4   4     1751.65     1963.14     71.25 o 
  -6   4   4     1081.31     1266.42     71.85 o 
  -4   4   4     8555.98     9139.62    139.95 o 
  -2   4   4    50665.15    51928.45    461.69 o 
   0   4   4     2252.25     2355.33    166.52 o 
   2   4   4     2973.36     3394.10     97.23 o 
   4   4   4     4030.59     4136.60    106.00 o 
   6   4   4       11.40      164.55    139.71 o 
   8   4   4      245.05      473.81     53.11 o 
  10   4   4      445.23      452.19     58.19 o 
  12   4   4      636.46      672.27     83.42 o 
  14   4   4     1037.68     1239.81    172.68 o 
 -15   5   4     2791.81     3350.33    237.67 o 
 -13   5   4     5785.03     5610.96    281.47 o 
 -11   5   4      529.06      856.32    125.67 o 
  -9   5   4    23849.59    23710.54    506.31 o 
  -7   5   4      155.32      247.69     50.22 o 
  -5   5   4    47890.49    45603.87    451.54 o 
  -3   5   4    10248.98    10071.27    157.39 o 
  -1   5   4    49726.87    50368.92    541.88 o 
   1   5   4    73016.36    73651.88    645.38 o 
   3   5   4     1776.93     1762.06     65.08 o 
   5   5   4    29585.20    28280.99    396.33 o 
   7   5   4     6299.26     6175.26    155.69 o 
   9   5   4    19058.84    18913.44    300.14 o 
  11   5   4    20668.54    20800.91    338.77 o 
  13   5   4     1346.11     1098.98    141.77 o 
 -14   6   4    10745.67    11561.53    426.85 o 
 -12   6   4      162.68      292.70     98.66 o 
 -10   6   4    13326.69    13223.86    670.52 o 
  -8   6   4     8044.68     7516.25    904.98 o 
  -6   6   4     8788.09     8702.42    233.35 o 
  -4   6   4    44812.91    43872.51    449.31 o 
  -2   6   4    10414.56    10348.96    173.50 o 
   0   6   4    38969.95    39819.31    470.54 o 
   2   6   4      852.73      832.47     52.92 o 
   4   6   4    39471.56    39906.69    444.58 o 
   6   6   4    18273.07    17742.31    387.06 o 
   8   6   4     8679.27     8852.54    347.20 o 
  10   6   4    28313.37    27779.78    540.80 o 
  12   6   4       19.14       66.14    107.28 o 
  14   6   4    13290.22    14583.39    735.02 o 
 -13   7   4      384.63      538.94    128.16 o 
 -11   7   4       12.30      102.16     86.06 o 
  -9   7   4     2707.94     2802.80    191.49 o 
  -7   7   4     1718.37     1646.09    141.36 o 
  -5   7   4     5723.09     5400.15    225.24 o 
  -3   7   4     6531.74     6690.94    184.25 o 
  -1   7   4    24061.47    24296.45    353.51 o 
   1   7   4       13.27       20.98     29.35 o 
   3   7   4     5582.95     5745.10    151.21 o 
   5   7   4      169.25      187.62     43.95 o 
   7   7   4     1365.25     1538.16     92.69 o 
   9   7   4      161.33      216.31     68.09 o 
  11   7   4       85.77      207.04    110.30 o 
  13   7   4      113.55      280.30    123.56 o 
 -10   8   4    10978.37    11524.50    448.42 o 
  -8   8   4     5073.19     5310.00    261.33 o 
  -6   8   4    11680.34    10033.58   1643.92 o 
  -4   8   4    45903.00    43668.42    733.19 o 
  -2   8   4      978.69      970.37     82.46 o 
   0   8   4    46571.04    46721.43    460.55 o 
   2   8   4    14029.89    14839.27    344.24 o 
   4   8   4    21256.58    20468.34    317.28 o 
   6   8   4    19613.25    19501.38    387.36 o 
   8   8   4     4381.29     4372.82    186.32 o 
  10   8   4    11908.83    11844.30    414.27 o 
  -9   9   4    13916.08    14439.57    468.63 o 
  -7   9   4      568.50      641.61    111.65 o 
  -5   9   4    15083.05    15142.24    427.36 o 
  -3   9   4     5744.48     5742.79    242.89 o 
  -1   9   4    15396.15    14680.34    379.56 o 
   1   9   4    19452.66    19521.40    367.99 o 
   3   9   4      705.96      708.79     86.83 o 
   5   9   4    12942.66    13454.45    325.91 o 
   7   9   4      206.95       90.96     83.28 o 
   9   9   4     9069.61     9136.07    698.85 o 
  -8  10   4        9.40       17.47     77.04 o 
  -6  10   4     2641.80     2476.28    194.17 o 
  -4  10   4     1519.17     1991.68    165.36 o 
  -2  10   4       12.63      138.63     70.51 o 
   0  10   4     2572.63     2627.26    143.79 o 
   2  10   4     3506.87     3520.63    207.76 o 
   4  10   4     1296.81     1519.25    150.21 o 
   6  10   4     7890.51     7772.83    327.89 o 
  -3  11   4     5054.45     5034.06    260.68 o 
  -1  11   4    13352.76    13516.57    647.32 o 
   1  11   4    19071.82    19848.20   1282.28 o 
   3  11   4     2143.55     1964.18    173.10 o 
 -15   1   5       24.45       67.01     61.07 o 
 -13   1   5    20289.78    21241.77    384.87 o 
 -11   1   5     8720.88     8584.51    320.05 o 
  -9   1   5    32767.65    31799.50    365.15 o 
  -7   1   5    64900.03    65807.99    603.75 o 
  -5   1   5   166586.27   171061.13   1674.57 o 
  -3   1   5   321403.31   311017.56   3155.66 o 
  -1   1   5     3284.72     3821.09     59.73 o 
   1   1   5   155484.78   154827.92   1656.48 o 
   3   1   5    15906.59    15385.13    212.20 o 
   5   1   5    79626.98    79049.32    673.06 o 
   7   1   5    48351.64    47322.85    502.02 o 
   9   1   5      466.60      487.20     46.31 o 
  11   1   5    24801.82    24039.79    385.17 o 
  13   1   5     1777.02     1700.58    148.45 o 
  15   1   5    10000.61     9972.82    368.06 o 
 -16   2   5     4093.37     4472.45    255.71 o 
 -14   2   5     4021.10     4009.67    218.42 o 
 -12   2   5    11389.22    11407.21    354.27 o 
 -10   2   5     1560.28     1796.94     85.55 o 
  -8   2   5    13449.70    13501.82    203.48 o 
  -6   2   5     7830.70     7854.74    151.76 o 
  -4   2   5     4823.36     4433.90    180.17 o 
  -2   2   5    52137.42    55841.92    541.69 o 
   0   2   5     5095.42     5404.02    118.84 o 
   2   2   5   132108.66   132081.80   1987.78 o 
   4   2   5     3018.02     3356.67    102.68 o 
   6   2   5    87028.41    85337.83    744.39 o 
   8   2   5     2716.86     2669.78    109.19 o 
  10   2   5    13139.71    12251.11    262.33 o 
  12   2   5    12707.11    12854.94    318.47 o 
  14   2   5     1314.10     1395.04    142.48 o 
  16   2   5     8758.14     9095.35    368.06 o 
 -15   3   5       17.28       60.55     74.14 o 
 -13   3   5      420.62      457.43     99.55 o 
 -11   3   5     1114.32     1381.58    131.05 o 
  -9   3   5       19.09      106.71     34.21 o 
  -7   3   5    17416.90    17806.26    351.29 o 
  -5   3   5    11066.31    11224.57    137.50 o 
  -3   3   5     5853.52     5954.40    293.27 o 
  -1   3   5      573.27      582.66     38.89 o 
   1   3   5    23358.51    24456.03    245.76 o 
   3   3   5     7226.42     7890.16    302.17 o 
   5   3   5      350.93      254.00     35.26 o 
   7   3   5     1628.44     1679.53     77.19 o 
   9   3   5      220.82      270.66     46.35 o 
  11   3   5    11754.42    12343.60    380.18 o 
  13   3   5      288.04      534.48     82.17 o 
  15   3   5       93.16      134.03     80.69 o 
 -14   4   5     8403.98     8624.38    389.05 o 
 -12   4   5    15136.89    15120.53    461.08 o 
 -10   4   5     2031.54     2028.68    152.43 o 
  -8   4   5    54617.41    54263.93    533.22 o 
  -6   4   5       89.60      174.61     57.06 o 
  -4   4   5    59671.88    61112.85    536.77 o 
  -2   4   5    74017.80    74260.60    718.43 o 
   0   4   5     5291.10     4891.38    144.83 o 
   2   4   5   310618.56   311203.78   3125.73 o 
   4   4   5     3145.19     3518.78    115.65 o 
   6   4   5   103564.88   101796.86    891.44 o 
   8   4   5    32432.80    32137.33    394.74 o 
  10   4   5    31576.30    30335.65    403.43 o 
  12   4   5    25089.06    24078.35    428.33 o 
  14   4   5     2239.68     2198.55    145.42 o 
 -15   5   5      403.93      374.65    116.77 o 
 -13   5   5     6193.62     6501.82    297.85 o 
 -11   5   5     1883.36     2220.55    174.23 o 
  -9   5   5     6599.54     6727.04    263.01 o 
  -7   5   5      693.71      655.91    128.08 o 
  -5   5   5     3680.56     4067.13    151.02 o 
  -3   5   5     9484.20     8719.51    142.11 o 
  -1   5   5     1234.42     1682.51     72.23 o 
   1   5   5     5866.54     5186.06    116.49 o 
   3   5   5       29.41       85.71     24.83 o 
   5   5   5     5773.83     5399.19    136.80 o 
   7   5   5    20766.04    20772.80    299.61 o 
   9   5   5      194.36      276.32     53.20 o 
  11   5   5    11016.58    11061.07    245.70 o 
  13   5   5      949.65      912.41    128.34 o 
 -14   6   5     2053.51     2278.86    203.74 o 
 -12   6   5     5083.94     5359.63    278.46 o 
 -10   6   5     2215.98     2244.36    205.83 o 
  -8   6   5    10646.52    10265.11    329.29 o 
  -6   6   5       51.15       88.82     57.09 o 
  -4   6   5    17478.12    16664.46    283.71 o 
  -2   6   5     3742.06     3847.16    164.65 o 
   0   6   5      274.53      425.09    158.58 o 
   2   6   5    25921.40    26551.97    313.35 o 
   4   6   5      235.79      217.34     40.15 o 
   6   6   5    24389.27    24119.63    335.05 o 
   8   6   5     3809.74     3922.76    137.21 o 
  10   6   5      915.52      936.83     82.93 o 
  12   6   5     3892.53     4105.42    210.04 o 
 -13   7   5    17254.88    18046.92    542.52 o 
 -11   7   5     2801.50     2806.71    274.24 o 
  -9   7   5    28419.36    28583.18    616.06 o 
  -7   7   5    33890.45    32151.36   1109.61 o 
  -5   7   5     5144.34     5342.70    315.82 o 
  -3   7   5    62213.66    62621.02    720.39 o 
  -1   7   5      822.03      875.86    122.91 o 
   1   7   5    58780.98    58787.15    581.76 o 
   3   7   5    14129.44    13884.83    242.92 o 
   5   7   5    33534.40    32323.37    411.42 o 
   7   7   5    36166.59    35492.89    586.17 o 
   9   7   5     2326.95     2316.59    141.46 o 
  11   7   5    18191.84    18455.72    517.49 o 
 -10   8   5      871.77      802.56    131.84 o 
  -8   8   5     2105.98     2164.00    173.56 o 
  -6   8   5     3642.20     3808.24    375.80 o 
  -4   8   5     1316.16     1573.11    252.84 o 
  -2   8   5     1632.40     1580.70    101.66 o 
   0   8   5     1554.79     1554.54     86.36 o 
   2   8   5      718.62      723.25     64.78 o 
   4   8   5      709.32      727.22     69.35 o 
   6   8   5     2057.59     2191.69    133.25 o 
   8   8   5     5054.15     5123.09    204.79 o 
  10   8   5      866.68      712.85    225.72 o 
  -9   9   5     8592.42     9038.73    367.04 o 
  -7   9   5     2636.51     2973.08    205.13 o 
  -5   9   5     2679.64     2560.19    181.14 o 
  -3   9   5    17176.35    17908.50    526.78 o 
  -1   9   5      116.76      163.42     67.42 o 
   1   9   5    40868.17    40876.36    586.77 o 
   3   9   5    21986.35    21541.30    341.49 o 
   5   9   5     1384.71     1569.36    119.15 o 
   7   9   5    15793.21    15788.99    374.59 o 
   9   9   5      207.54      340.11     97.59 o 
  -8  10   5     9922.59    10323.32    401.14 o 
  -6  10   5      714.89      754.65    124.22 o 
  -4  10   5    12719.04    13085.29    403.88 o 
  -2  10   5     9288.85    10260.58    339.47 o 
   0  10   5    13959.32    14822.95    344.75 o 
   2  10   5    10915.65    11776.91    380.80 o 
   4  10   5      105.02      192.25     80.21 o 
   6  10   5    12873.27    14234.78    467.41 o 
  -3  11   5        0.34       84.22     80.44 o 
  -1  11   5      128.18      383.93    144.65 o 
   1  11   5      429.83      536.43    133.80 o 
   3  11   5        3.06       38.90     74.96 o 
 -16   0   6     6368.27     7958.90    459.27 o 
 -14   0   6     2430.28     2362.23    167.90 o 
 -12   0   6    27237.97    27719.54    530.23 o 
 -10   0   6     8365.92     8434.73    508.09 o 
  -8   0   6    13264.99    13718.21    459.27 o 
  -6   0   6    34588.02    32070.69    464.87 o 
  -4   0   6    39708.45    40343.48    515.16 o 
  -2   0   6    60419.65    61923.27    811.56 o 
   0   0   6    43982.44    47646.37    669.32 o 
   2   0   6    23863.13    23119.08    459.87 o 
   4   0   6   113151.33   109336.18   1770.79 o 
   6   0   6     4523.08     3948.60    461.98 o 
   8   0   6     4480.57     4519.06    232.35 o 
  10   0   6       37.00      148.11     53.19 o 
  12   0   6    30712.55    30123.28    851.04 o 
  14   0   6    10176.58    10147.97    510.50 o 
  16   0   6     5778.80     5190.61    394.18 o 
 -15   1   6      580.38      695.12    116.87 o 
 -13   1   6     1142.91     1164.41    100.45 o 
 -11   1   6     8127.98     8056.59    182.49 o 
  -9   1   6     2061.34     2073.25     86.32 o 
  -7   1   6     9581.15     9291.10    180.95 o 
  -5   1   6      453.59      393.10     33.99 o 
  -3   1   6    60130.78    65213.45    528.83 o 
  -1   1   6    81730.45    87235.67    792.78 o 
   1   1   6     1142.76     1215.14     61.07 o 
   3   1   6    39639.02    39809.96    523.99 o 
   5   1   6      138.96      257.03     31.35 o 
   7   1   6    21631.81    20874.54    243.99 o 
   9   1   6     8420.17     8664.52    202.21 o 
  11   1   6    11218.47    11518.15    283.03 o 
  13   1   6     7744.92     8398.76    314.95 o 
  15   1   6       90.12      297.37     91.06 o 
 -16   2   6     5348.54     5729.18    286.48 o 
 -14   2   6       98.74       56.10     73.01 o 
 -12   2   6    20445.97    19892.65    363.02 o 
 -10   2   6     4595.85     4604.38    131.84 o 
  -8   2   6     6120.18     5741.03    147.37 o 
  -6   2   6    28333.90    28449.99    305.07 o 
  -4   2   6     1255.60     1458.94     86.49 o 
  -2   2   6      757.24      788.16     44.19 o 
   0   2   6     5665.69     5931.95     86.50 o 
   2   2   6    26009.64    26467.76    403.75 o 
   4   2   6    93682.35    92779.95    905.48 o 
   6   2   6    61462.71    60602.48    819.40 o 
   8   2   6    23760.09    22297.44    338.30 o 
  10   2   6        3.66      156.33     80.32 o 
  12   2   6    11846.36    11802.27    322.38 o 
  14   2   6     1885.31     2166.58    175.37 o 
  16   2   6     7016.04     7333.79    332.55 o 
 -15   3   6     8418.17     8962.63    349.90 o 
 -13   3   6     9911.19     9942.70    486.39 o 
 -11   3   6    47036.16    47242.59    780.15 o 
  -9   3   6      119.48      117.77     35.40 o 
  -7   3   6    69308.53    67249.32    688.14 o 
  -5   3   6    28404.48    29380.87    315.18 o 
  -3   3   6    85810.93    84622.24    682.43 o 
  -1   3   6    53453.57    54220.21    525.71 o 
   1   3   6      640.55      495.10     34.79 o 
   3   3   6   104756.85    98918.73    956.33 o 
   5   3   6       11.98      124.49     35.47 o 
   7   3   6    97754.05    96190.95    854.44 o 
   9   3   6    14328.98    14004.55    313.96 o 
  11   3   6    21549.00    21653.38    379.85 o 
  13   3   6    18924.95    18417.07    402.37 o 
  15   3   6     3647.19     3351.54    221.37 o 
 -14   4   6        6.74      102.58     79.05 o 
 -12   4   6       76.93      121.82     73.25 o 
 -10   4   6      407.10      509.48    191.97 o 
  -8   4   6      112.26      167.63     45.53 o 
  -6   4   6      228.58      273.39     29.53 o 
  -4   4   6     1784.53     2097.74     61.48 o 
  -2   4   6      885.71      989.41    122.26 o 
   0   4   6      317.42      383.14     37.58 o 
   2   4   6     2045.97     2604.61    141.89 o 
   4   4   6       31.90       56.74     30.22 o 
   6   4   6     7231.58     7533.72    162.14 o 
   8   4   6     1212.65     1283.27     78.71 o 
  10   4   6      137.93      268.68     53.75 o 
  12   4   6     5763.63     5783.21    207.84 o 
  14   4   6      911.65     1085.57    110.77 o 
 -13   5   6     4921.96     4809.75    432.45 o 
 -11   5   6    27546.29    26729.69    576.35 o 
  -9   5   6      224.75      220.87     72.64 o 
  -7   5   6    73218.61    70923.01   1057.91 o 
  -5   5   6    14124.64    14667.64    291.82 o 
  -3   5   6    35786.07    36747.39    365.34 o 
  -1   5   6    61626.62    65734.13    670.05 o 
   1   5   6    26560.65    28489.57    349.98 o 
   3   5   6    74464.98    76030.75    667.33 o 
   5   5   6     1149.70     1055.67     64.35 o 
   7   5   6    29252.32    28674.41    370.40 o 
   9   5   6     2887.07     2878.80    175.38 o 
  11   5   6     8559.93     8659.52    244.99 o 
  13   5   6     3393.68     3511.40    222.13 o 
 -14   6   6       97.84      183.22    100.40 o 
 -12   6   6    12100.30    12261.71    549.08 o 
 -10   6   6    10832.78    10244.01    356.20 o 
  -8   6   6    15195.83    14899.29    404.81 o 
  -6   6   6    21485.38    21289.88    489.11 o 
  -4   6   6      774.30      863.84     75.75 o 
  -2   6   6    63692.61    64436.61    707.05 o 
   0   6   6     1171.86     1256.69     69.80 o 
   2   6   6    72128.27    71507.05    709.18 o 
   4   6   6     4412.37     4976.87    158.51 o 
   6   6   6     3424.83     3305.18    119.09 o 
   8   6   6    31171.27    30455.49    518.49 o 
  10   6   6      739.32      762.47     78.29 o 
  12   6   6    10592.59    11189.68    330.49 o 
 -13   7   6     1474.87     1617.36    178.57 o 
 -11   7   6      648.21      682.55    120.85 o 
  -9   7   6     1416.69     1496.00    150.02 o 
  -7   7   6     2202.99     2013.84    155.87 o 
  -5   7   6       77.24      226.98    106.68 o 
  -3   7   6     3392.96     3547.21    133.64 o 
  -1   7   6    17778.60    17587.27    286.67 o 
   1   7   6       77.94      125.75     34.70 o 
   3   7   6     1353.36     1356.60     92.32 o 
   5   7   6       86.93      181.98     45.71 o 
   7   7   6      359.21      326.67     56.17 o 
   9   7   6      216.45      331.14     70.36 o 
  11   7   6      193.53      229.52     75.23 o 
 -10   8   6     1165.06     1400.63    158.51 o 
  -8   8   6    19999.48    17834.66    977.61 o 
  -6   8   6    15546.60    15467.74    900.76 o 
  -4   8   6     4640.90     4173.98    528.58 o 
  -2   8   6    22432.99    22597.84    523.95 o 
   0   8   6     1697.57     2024.14    109.80 o 
   2   8   6     5207.42     5438.91    180.31 o 
   4   8   6     5839.78     6183.30    172.85 o 
   6   8   6     2109.18     2185.87    154.19 o 
   8   8   6    17769.88    17610.51    386.97 o 
  10   8   6      987.02      910.00    135.87 o 
  -9   9   6       19.36      114.79     85.55 o 
  -7   9   6    10192.70    10364.78    371.97 o 
  -5   9   6     2435.74     2567.75    224.81 o 
  -3   9   6     9220.77     8961.82    354.70 o 
  -1   9   6    15915.83    16446.02    403.07 o 
   1   9   6     1921.29     2067.59    163.64 o 
   3   9   6    21126.78    21434.88    401.24 o 
   5   9   6      301.80      339.01     72.11 o 
   7   9   6    12784.04    13168.14    341.59 o 
   9   9   6     2489.56     2554.94    202.77 o 
  -6  10   6     9215.49     9402.95    362.57 o 
  -4  10   6      497.64      580.30    104.55 o 
  -2  10   6     8302.33     7867.81    394.78 o 
   0  10   6     2231.68     2386.89    143.10 o 
   2  10   6     5887.61     6121.94    336.02 o 
   4  10   6     2251.48     2259.45    177.26 o 
   6  10   6     1659.38     1915.27    173.87 o 
  -3  11   6    16949.51    17758.41    490.55 o 
  -1  11   6    12278.61    12032.07    611.76 o 
   1  11   6     8441.94     9485.80    361.28 o 
   3  11   6    17849.38    17937.71    514.67 o 
 -15   1   7     8966.19     9477.98    487.00 o 
 -13   1   7       11.68       55.69     43.43 o 
 -11   1   7    30748.05    30751.71    387.31 o 
  -9   1   7    24174.35    23870.39    317.53 o 
  -7   1   7    17870.13    17236.46    226.80 o 
  -5   1   7   150376.66   148752.66   1152.32 o 
  -3   1   7    33773.72    37252.07    333.18 o 
  -1   1   7    39594.74    39169.21    299.61 o 
   1   1   7    15127.09    16128.56    203.93 o 
   3   1   7    25007.38    23634.12    358.81 o 
   5   1   7    56185.67    55115.48    604.22 o 
   7   1   7    18939.21    18874.96    272.84 o 
   9   1   7    46337.75    46599.09    566.99 o 
  11   1   7       60.61       94.86     45.60 o 
  13   1   7    19134.33    18376.10    483.71 o 
  15   1   7     7600.16     7737.51    330.90 o 
 -16   2   7     2353.76     2390.00    197.01 o 
 -14   2   7     8333.19     8833.78    327.89 o 
 -12   2   7     4204.68     4474.74    283.73 o 
 -10   2   7    37882.70    37112.85    425.28 o 
  -8   2   7     2547.17     2477.61    157.59 o 
  -6   2   7    56032.21    57600.25    523.09 o 
  -4   2   7    14129.88    13785.86    164.76 o 
  -2   2   7      813.10      651.45     56.09 o 
   0   2   7     6498.72     5330.45    397.91 o 
   2   2   7     9967.65    10302.50    167.97 o 
   4   2   7    82538.39    78940.71   1591.58 o 
   6   2   7     2670.95     2821.77     91.63 o 
   8   2   7    31759.36    30564.88    368.96 o 
  10   2   7    12806.46    13291.31    278.10 o 
  12   2   7     8398.85     8190.96    232.76 o 
  14   2   7    14370.87    14278.05    439.27 o 
 -15   3   7      467.08      517.41    122.35 o 
 -13   3   7       72.09      287.76     92.06 o 
 -11   3   7     2541.35     2606.73    170.44 o 
  -9   3   7     5061.62     4881.20    138.00 o 
  -7   3   7       57.71      187.12     61.07 o 
  -5   3   7      522.57      489.82     31.05 o 
  -3   3   7       48.43       89.31     29.78 o 
  -1   3   7     7799.53     8434.23    330.39 o 
   1   3   7     8136.70     8896.65    140.51 o 
   3   3   7    11482.12    13421.27    219.09 o 
   5   3   7     2652.97     2760.65    298.28 o 
   7   3   7     5186.12     4853.88    225.23 o 
   9   3   7     5735.03     6032.20    159.38 o 
  11   3   7       20.32      177.28     78.54 o 
  13   3   7     5622.27     5718.82    208.62 o 
  15   3   7     1945.89     2258.40    189.71 o 
 -14   4   7     7135.44     7039.04    312.24 o 
 -12   4   7     3634.03     3562.39    212.31 o 
 -10   4   7    60866.54    58363.88    906.28 o 
  -8   4   7     6387.43     6804.67    183.11 o 
  -6   4   7    66396.23    64807.84    584.69 o 
  -4   4   7    71145.63    74850.63    565.27 o 
  -2   4   7    41199.09    39942.82    427.32 o 
   0   4   7   142025.27   146616.61   1153.34 o 
   2   4   7     7332.77     8555.43    371.03 o 
   4   4   7    68712.99    68548.51    740.03 o 
   6   4   7    16653.48    16309.62    246.02 o 
   8   4   7    41361.25    39523.20    461.56 o 
  10   4   7    15663.05    14615.44    811.37 o 
  12   4   7     9633.19     9358.08    263.98 o 
  14   4   7    29298.53    28186.12    503.50 o 
 -13   5   7      615.62      729.78    123.80 o 
 -11   5   7     2396.54     2471.91    177.80 o 
  -9   5   7     7015.92     6507.16    259.04 o 
  -7   5   7      760.47      818.27     71.65 o 
  -5   5   7     8712.72     8677.23    185.90 o 
  -3   5   7     3200.23     3397.42     82.54 o 
  -1   5   7    50699.46    51708.07    551.60 o 
   1   5   7     3921.85     3783.22    119.71 o 
   3   5   7    39449.85    39163.44    395.63 o 
   5   5   7     4224.96     4129.93    142.35 o 
   7   5   7     5778.22     5825.40    155.74 o 
   9   5   7     5333.63     5338.05    161.68 o 
  11   5   7     1861.52     1767.55    107.13 o 
  13   5   7     6247.65     6653.08    237.26 o 
 -14   6   7     1378.36     1471.33    173.73 o 
 -12   6   7       82.13      152.33     90.41 o 
 -10   6   7     6749.22     6503.92    281.81 o 
  -8   6   7      734.85      818.85    106.81 o 
  -6   6   7    20722.50    20266.46    443.24 o 
  -4   6   7    18828.25    18789.94    302.75 o 
  -2   6   7     3236.52     3029.76    103.12 o 
   0   6   7     4589.76     4326.42    102.91 o 
   2   6   7      992.32     1045.54     70.20 o 
   4   6   7    15767.30    14904.50   1017.20 o 
   6   6   7     3621.32     3616.37    125.70 o 
   8   6   7    17074.26    16505.79    290.75 o 
  10   6   7     1859.92     2038.68    112.62 o 
  12   6   7      483.77      572.83     91.74 o 
 -13   7   7     1854.21     2169.72    241.69 o 
 -11   7   7    10031.93     9976.44    377.12 o 
  -9   7   7    11685.83    11530.33    382.97 o 
  -7   7   7     5715.64     5314.68    243.62 o 
  -5   7   7    37548.26    37396.28    656.80 o 
  -3   7   7       44.45       51.83     51.01 o 
  -1   7   7    33714.05    32462.24    794.99 o 
   1   7   7    11244.53    11018.97    234.52 o 
   3   7   7    40285.42    39441.86    536.42 o 
   5   7   7    40371.81    39310.64    475.54 o 
   7   7   7     7841.04     7371.99    269.51 o 
   9   7   7    29923.63    28562.44    481.75 o 
  11   7   7        2.90       31.37     60.76 o 
 -10   8   7      745.19      617.09    126.21 o 
  -8   8   7     1754.23     1704.77    156.85 o 
  -6   8   7      531.01      543.89     97.87 o 
  -4   8   7     9705.26     9721.46    315.35 o 
  -2   8   7     5286.11     5255.73    218.63 o 
   0   8   7    14106.89    13449.28    471.74 o 
   2   8   7      874.24      755.32     76.28 o 
   4   8   7    23978.43    23643.27    353.47 o 
   6   8   7     4329.99     4106.72    150.21 o 
   8   8   7     2509.69     2330.82    145.26 o 
  10   8   7     1348.90     1355.57    126.60 o 
  -9   9   7     5465.81     5958.05    505.68 o 
  -7   9   7     5665.91     5549.63    273.64 o 
  -5   9   7    14391.90    14309.94    417.13 o 
  -3   9   7     1809.98     1523.88    137.73 o 
  -1   9   7    13153.33    13279.33    377.36 o 
   1   9   7    30482.83    29588.04    606.01 o 
   3   9   7     4727.71     5063.44    201.44 o 
   5   9   7    13346.33    13385.11    330.52 o 
   7   9   7     1094.44     1221.83    115.93 o 
   9   9   7    19667.18    19327.21    550.70 o 
  -6  10   7    12511.60    12863.62    807.04 o 
  -4  10   7     1983.03     2196.79    260.98 o 
  -2  10   7     8445.15     9050.62    322.31 o 
   0  10   7    19763.81    20841.08    534.01 o 
   2  10   7     2181.42     2737.93    334.81 o 
   4  10   7    11033.69    12063.05    400.71 o 
   6  10   7      610.15      653.76    116.34 o 
  -3  11   7      137.40      194.08    134.41 o 
  -1  11   7      305.77      282.73     98.58 o 
   1  11   7       69.60       70.52     72.68 o 
   3  11   7        9.14       52.08     74.63 o 
 -14   0   8     8484.37     8443.57    303.21 o 
 -12   0   8     2564.90     2655.34    162.11 o 
 -10   0   8     7392.59     7321.73    236.14 o 
  -8   0   8    83526.16    82837.89   1038.15 o 
  -6   0   8    21439.37    22081.41    363.43 o 
  -4   0   8    84575.29    84828.99   1236.18 o 
  -2   0   8    74134.35    73462.57    893.53 o 
   0   0   8   307162.69   290281.53   3130.44 o 
   2   0   8    95615.98    94896.15   1089.75 o 
   4   0   8    21817.11    22156.54    514.12 o 
   6   0   8    78133.28    78140.87    930.66 o 
   8   0   8    22377.96    23483.00    392.57 o 
  10   0   8    67946.78    69331.93   1430.85 o 
  12   0   8      457.90      446.01    124.16 o 
  14   0   8    14978.35    14629.19    629.84 o 
  16   0   8    10535.04     9557.31    542.45 o 
 -15   1   8     3244.74     3552.30    219.43 o 
 -13   1   8     4233.14     4237.30    166.74 o 
 -11   1   8      499.57      508.06     58.06 o 
  -9   1   8    17509.01    17687.90    254.91 o 
  -7   1   8      294.91      407.77     40.73 o 
  -5   1   8    14292.03    14395.90    184.37 o 
  -3   1   8    18721.77    19348.72    203.83 o 
  -1   1   8     9468.26     9508.10    110.86 o 
   1   1   8    24342.15    26263.42    266.57 o 
   3   1   8    27559.99    28180.43    388.61 o 
   5   1   8     3201.66     2952.49    122.23 o 
   7   1   8     3185.35     2983.28     94.30 o 
   9   1   8    16109.35    15479.59    277.12 o 
  11   1   8     4544.77     4542.29    173.22 o 
  13   1   8      420.54      615.27    102.97 o 
  15   1   8     3738.40     3542.86    230.69 o 
 -16   2   8     1206.65     1223.75    153.57 o 
 -14   2   8     5727.11     5995.97    392.67 o 
 -12   2   8     7105.10     6901.86    211.89 o 
 -10   2   8     6717.38     6563.83    196.50 o 
  -8   2   8    26155.80    25315.94    327.35 o 
  -6   2   8    40264.34    41371.53    508.92 o 
  -4   2   8   101700.39   101993.40    813.51 o 
  -2   2   8    21113.70    22377.41    279.04 o 
   0   2   8    27492.37    27823.40    266.00 o 
   2   2   8    19648.03    19294.35    583.43 o 
   4   2   8    31795.98    32912.78    407.31 o 
   6   2   8    42311.76    42362.21    439.56 o 
   8   2   8     5333.08     4827.46    132.97 o 
  10   2   8    14513.10    14724.25    292.75 o 
  12   2   8      356.81      392.28     68.57 o 
  14   2   8     6643.80     6991.18    431.55 o 
 -15   3   8     4027.45     4251.47    248.91 o 
 -13   3   8    21421.89    20736.20   1043.61 o 
 -11   3   8      862.79     1015.07     90.75 o 
  -9   3   8    34430.23    32954.34    463.09 o 
  -7   3   8      704.86      772.27     50.17 o 
  -5   3   8   138799.77   140988.98   1110.06 o 
  -3   3   8    80791.69    82815.59    808.29 o 
  -1   3   8    51035.89    52105.93    512.23 o 
   1   3   8    75852.99    76313.46    724.25 o 
   3   3   8     7690.46     9045.16    178.49 o 
   5   3   8   159927.81   156732.19   1484.21 o 
   7   3   8     7993.20     7668.07    216.44 o 
   9   3   8    35602.87    35897.29    559.04 o 
  11   3   8    18808.72    17630.22    691.68 o 
  13   3   8     6699.02     6629.09    225.40 o 
  15   3   8    14955.16    15956.53    927.58 o 
 -14   4   8      110.80      186.94     90.77 o 
 -12   4   8      103.14      209.10     82.83 o 
 -10   4   8      557.75      698.67    117.53 o 
  -8   4   8      143.27      263.71     50.91 o 
  -6   4   8    12950.65    12424.21    410.05 o 
  -4   4   8     5061.72     5249.58    119.21 o 
  -2   4   8     3639.03     3947.55     87.84 o 
   0   4   8     2701.91     2892.35     77.68 o 
   2   4   8      318.50      235.11     30.01 o 
   4   4   8    12878.83    13258.33    241.10 o 
   6   4   8     5175.44     5009.48    226.10 o 
   8   4   8      263.42      384.20     53.64 o 
  10   4   8       93.61      111.06     46.18 o 
  12   4   8     1322.03     1407.19    113.93 o 
  14   4   8      446.42      537.71     90.43 o 
 -13   5   8     8709.18     8412.30    345.07 o 
 -11   5   8     1613.93     1743.69    156.83 o 
  -9   5   8    26244.25    25942.31    549.68 o 
  -7   5   8     2409.65     2453.08    233.55 o 
  -5   5   8    45506.13    45838.21    702.00 o 
  -3   5   8    33061.75    34061.16    338.44 o 
  -1   5   8    26123.82    26746.62    358.51 o 
   1   5   8   114449.51   117577.49    971.86 o 
   3   5   8      344.75      389.92     50.02 o 
   5   5   8    50297.17    48323.07    597.25 o 
   7   5   8       32.17       57.91     35.08 o 
   9   5   8    41838.27    40771.24    499.33 o 
  11   5   8     5261.43     5255.55    174.01 o 
  13   5   8     8648.92     8013.16    261.94 o 
 -14   6   8    12623.35    13270.00    465.40 o 
 -12   6   8     4715.95     4605.77    267.00 o 
 -10   6   8    12018.98    11490.47    376.15 o 
  -8   6   8    14690.20    14827.42    407.78 o 
  -6   6   8     1805.28     1576.26    129.49 o 
  -4   6   8    40094.77    39547.22    643.02 o 
  -2   6   8      471.13      610.62     75.75 o 
   0   6   8    24855.99    23910.32    295.38 o 
   2   6   8    12254.11    12120.81    314.45 o 
   4   6   8    20769.91    20330.68    342.73 o 
   6   6   8    24026.35    23570.27    339.03 o 
   8   6   8     1105.45     1179.59     85.04 o 
  10   6   8    29307.95    28316.19    416.86 o 
  12   6   8     1702.71     1846.69    136.27 o 
 -13   7   8      312.32      259.52    102.89 o 
 -11   7   8      190.48       76.25    100.65 o 
  -9   7   8      520.98      598.75    114.22 o 
  -7   7   8       84.02       35.56     67.08 o 
  -5   7   8     3421.69     3669.24    282.98 o 
  -3   7   8       94.73      121.04     58.52 o 
  -1   7   8      582.28      772.55     86.90 o 
   1   7   8     2752.93     2864.83    101.40 o 
   3   7   8     1550.72     1763.90    105.01 o 
   5   7   8      272.16      371.22     56.48 o 
   7   7   8     1956.49     2210.75    110.85 o 
   9   7   8      246.33      328.03     74.12 o 
  11   7   8      761.13      869.58    109.07 o 
 -10   8   8    11594.66    11607.10    486.70 o 
  -8   8   8     7482.18     7569.90    313.47 o 
  -6   8   8     2520.95     2580.12    177.66 o 
  -4   8   8    25930.81    24690.71    532.50 o 
  -2   8   8      102.62      139.36     65.29 o 
   0   8   8    25739.78    25718.35    410.93 o 
   2   8   8    12588.62    13210.53    374.48 o 
   4   8   8     6536.50     6615.69    182.61 o 
   6   8   8    33270.63    32739.08    449.81 o 
   8   8   8       29.81       98.69     61.70 o 
  10   8   8    28983.89    28765.36    652.07 o 
  -9   9   8    10782.63    10921.58    407.49 o 
  -7   9   8     1539.15     1943.15    173.84 o 
  -5   9   8     5945.79     5886.27   1164.75 o 
  -3   9   8     5664.22     5755.13    285.99 o 
  -1   9   8     5381.55     5814.54    200.70 o 
   1   9   8    14879.27    15175.19    493.93 o 
   3   9   8      151.27      103.78     56.52 o 
   5   9   8    15561.02    16087.28    368.37 o 
   7   9   8     2282.28     2331.68    152.22 o 
   9   9   8     5563.07     5739.56    240.08 o 
  -6  10   8     1363.91     1342.21    150.48 o 
  -4  10   8     8121.95     8568.36    327.29 o 
  -2  10   8      651.29      791.89     96.08 o 
   0  10   8     8262.68     8533.02    334.51 o 
   2  10   8       45.92      139.68     60.83 o 
   4  10   8     4828.67     4761.68    255.69 o 
   6  10   8     2297.23     2392.84    218.18 o 
  -3  11   8     6052.78     6182.69    441.19 o 
  -1  11   8     5137.62     5431.44    284.42 o 
   1  11   8    17967.18    19739.14    540.94 o 
   3  11   8     1309.82     1593.35    169.22 o 
 -15   1   9      227.45      350.85     96.30 o 
 -13   1   9    18666.87    19660.60    390.37 o 
 -11   1   9     3486.28     3653.22    149.32 o 
  -9   1   9      133.04      110.07     33.67 o 
  -7   1   9    11146.14    10762.68    174.72 o 
  -5   1   9     2700.11     2950.57    140.41 o 
  -3   1   9    91924.59    92418.97    737.96 o 
  -1   1   9     4932.41     5213.47     85.29 o 
   1   1   9    93807.61    95863.79    677.72 o 
   3   1   9   127267.63   121537.80   1139.38 o 
   5   1   9    23458.26    22469.33    465.25 o 
   7   1   9    78757.75    77541.16   1010.45 o 
   9   1   9     1475.11     1719.00    197.90 o 
  11   1   9    26831.81    26710.42    418.87 o 
  13   1   9     1699.53     1762.46    155.77 o 
  15   1   9     8703.53     8867.97    702.17 o 
 -16   2   9     3992.89     4334.92    258.03 o 
 -14   2   9     3149.58     2959.14    436.97 o 
 -12   2   9    22664.22    21938.59    390.47 o 
 -10   2   9      148.54      188.02     41.78 o 
  -8   2   9    41663.22    40242.72    425.98 o 
  -6   2   9      711.72      648.07     56.68 o 
  -4   2   9    74517.51    74799.62    623.58 o 
  -2   2   9      466.00      824.55     76.01 o 
   0   2   9   115404.99   118944.13    928.67 o 
   2   2   9    63164.30    63693.57    649.22 o 
   4   2   9    11727.93    12335.67    217.60 o 
   6   2   9    57160.84    55092.36    639.26 o 
   8   2   9    14418.78    13889.13    235.15 o 
  10   2   9    11455.50    10691.56    249.50 o 
  12   2   9    19851.17    19084.87    369.15 o 
  14   2   9      503.73      644.34    114.00 o 
 -15   3   9        0.16      124.21     84.95 o 
 -13   3   9     1347.05     1287.43    140.85 o 
 -11   3   9      398.55      488.81     72.37 o 
  -9   3   9     1332.74     1511.68     97.15 o 
  -7   3   9     2324.16     2175.35     77.53 o 
  -5   3   9     3896.42     3586.84     77.92 o 
  -3   3   9       81.61       52.57     44.07 o 
  -1   3   9     7101.01     7598.35    123.43 o 
   1   3   9    69646.67    74765.23    628.76 o 
   3   3   9      886.24      786.77     57.95 o 
   5   3   9    13258.42    13138.31    355.24 o 
   7   3   9     2533.01     2718.13    103.52 o 
   9   3   9      894.62      992.15     73.33 o 
  11   3   9     7078.90     7265.60    218.80 o 
  13   3   9      491.91      679.04     86.81 o 
  15   3   9       25.17      122.94     77.71 o 
 -14   4   9     4592.27     4595.22    326.97 o 
 -12   4   9    29085.81    28682.17    607.05 o 
 -10   4   9     2435.46     2607.89    129.62 o 
  -8   4   9    63023.82    62847.52    727.80 o 
  -6   4   9    13237.63    13147.42    319.28 o 
  -4   4   9   107922.25   107943.69    890.12 o 
  -2   4   9    75459.36    75580.30    942.15 o 
   0   4   9    26576.67    26890.52    287.96 o 
   2   4   9   165234.92   167120.23   1311.70 o 
   4   4   9      154.32      126.25     38.18 o 
   6   4   9    56866.54    55795.95    665.28 o 
   8   4   9    13964.93    13157.10    438.54 o 
  10   4   9    25129.98    23970.39    360.03 o 
  12   4   9    15007.92    15129.45    345.05 o 
  14   4   9      159.79      177.85     70.24 o 
 -13   5   9     5516.39     5606.42    282.65 o 
 -11   5   9     5623.82     5757.11    267.18 o 
  -9   5   9     6998.19     6693.97    266.06 o 
  -7   5   9     1405.43     1529.93    109.90 o 
  -5   5   9    10615.32    10889.16    295.82 o 
  -3   5   9    13098.29    13405.71    224.91 o 
  -1   5   9     3494.10     3784.76    243.00 o 
   1   5   9    10654.42    10748.66    172.16 o 
   3   5   9      200.40      180.84     40.49 o 
   5   5   9     4954.41     4965.80    160.20 o 
   7   5   9     5868.50     5392.76    154.24 o 
   9   5   9     4626.01     4862.19    158.60 o 
  11   5   9    14579.86    13869.50    356.75 o 
  13   5   9     2225.03     2572.18    157.34 o 
 -12   6   9     3267.09     3770.33    235.17 o 
 -10   6   9     1569.06     1593.06    298.04 o 
  -8   6   9     6822.45     6787.59    269.95 o 
  -6   6   9      184.52      149.03     61.53 o 
  -4   6   9    26769.04    26141.32    494.40 o 
  -2   6   9      166.23      365.79    149.78 o 
   0   6   9     4913.38     5395.01    206.61 o 
   2   6   9     7784.54     8061.84    249.90 o 
   4   6   9      266.87      367.26     54.39 o 
   6   6   9    29356.05    28557.71    385.48 o 
   8   6   9    10250.69     9764.32    225.28 o 
  10   6   9      123.68      148.16     55.05 o 
  12   6   9      563.78      653.08     82.84 o 
 -11   7   9     4317.92     4687.80    261.84 o 
  -9   7   9    12665.42    13090.51    410.66 o 
  -7   7   9    31814.87    31329.51    778.41 o 
  -5   7   9      124.47      113.06     66.10 o 
  -3   7   9    65334.11    63500.41    918.05 o 
  -1   7   9     3856.45     3891.39    173.58 o 
   1   7   9    53193.79    53016.44    543.80 o 
   3   7   9    30527.31    31059.85    463.14 o 
   5   7   9    22875.94    22684.99    394.73 o 
   7   7   9    39033.70    38431.47    493.27 o 
   9   7   9     1172.80     1393.76    100.99 o 
  11   7   9    17127.71    17574.19    577.74 o 
 -10   8   9      280.05      476.84    114.91 o 
  -8   8   9     8634.54     8852.96    592.77 o 
  -6   8   9     8570.20     7901.04    415.88 o 
  -4   8   9     8764.56     8794.97    428.83 o 
  -2   8   9    31082.45    30477.38    585.84 o 
   0   8   9      822.26      912.62     82.73 o 
   2   8   9    10026.47     9725.76    610.55 o 
   4   8   9     3087.45     3107.77    148.49 o 
   6   8   9     3817.38     4229.96    154.47 o 
   8   8   9      522.52      523.65     85.56 o 
  10   8   9     1854.51     1831.30    144.13 o 
  -9   9   9     5166.71     4956.84    277.92 o 
  -7   9   9    13672.76    14573.25    450.78 o 
  -5   9   9       77.95      233.44     83.56 o 
  -3   9   9    21337.54    20658.03    877.86 o 
  -1   9   9      941.47      897.88     91.45 o 
   1   9   9    27348.32    27027.71    583.47 o 
   3   9   9    12883.80    13388.68    405.22 o 
   5   9   9     2820.02     2813.94    153.17 o 
   7   9   9    17049.63    16203.56    758.17 o 
   9   9   9      106.10      105.45     73.26 o 
  -6  10   9     1572.65     1522.73    161.76 o 
  -4  10   9     9554.48    10366.24    363.93 o 
  -2  10   9    19040.14    18473.50    506.35 o 
   0  10   9     4763.31     5823.27    280.17 o 
   2  10   9    18991.17    18506.62    480.35 o 
   4  10   9      186.97      129.21     82.40 o 
   6  10   9    20377.26    20952.44    942.65 o 
  -3  11   9      290.05      318.22    106.13 o 
  -1  11   9      190.38      398.88    102.92 o 
   1  11   9      351.36      391.58    135.61 o 
 -14   0  10     2835.04     2939.92    187.94 o 
 -12   0  10    41774.11    41493.65    696.54 o 
 -10   0  10    31638.12    30465.64    531.65 o 
  -8   0  10    23501.31    22958.01    411.14 o 
  -6   0  10   138034.11   136415.23   1544.73 o 
  -4   0  10     9951.07    10589.78    213.57 o 
  -2   0  10   120549.97   124014.92   1105.34 o 
   0   0  10     5016.42     5016.78    224.94 o 
   2   0  10    88512.66    88071.10    826.24 o 
   4   0  10   229756.77   235317.94   2676.37 o 
   6   0  10    17710.56    16233.02    476.15 o 
   8   0  10    76461.50    74921.13   1090.32 o 
  10   0  10      674.73      670.83    135.61 o 
  12   0  10    43591.95    42747.21   1093.33 o 
  14   0  10     7011.55     6776.97    431.55 o 
 -15   1  10     1631.62     1721.20    164.70 o 
 -13   1  10     1076.56     1394.46    121.38 o 
 -11   1  10     2688.80     2694.20    110.74 o 
  -9   1  10     2292.47     2210.42     90.68 o 
  -7   1  10     2138.71     2349.84     80.86 o 
  -5   1  10     1758.10     2065.02     67.29 o 
  -3   1  10      116.09      141.64     22.55 o 
  -1   1  10    16066.95    16465.88    164.76 o 
   1   1  10    10289.68    11602.05    147.67 o 
   3   1  10    24498.84    24324.64    366.63 o 
   5   1  10     6356.60     6201.60    160.13 o 
   7   1  10     6345.82     6099.26    162.51 o 
   9   1  10    17032.53    16786.04    383.07 o 
  11   1  10     2379.30     2555.97    245.31 o 
  13   1  10     9633.40     8746.05    333.61 o 
  15   1  10      283.85      500.75    106.62 o 
 -16   2  10     3290.67     3663.13    239.94 o 
 -14   2  10     1359.66     1379.09    150.53 o 
 -12   2  10    14409.62    15349.72    330.23 o 
 -10   2  10     9437.82     9611.83    236.97 o 
  -8   2  10     8308.44     8387.34    161.84 o 
  -6   2  10    94466.34    97381.91    816.47 o 
  -4   2  10     1419.57     2087.84    155.46 o 
  -2   2  10    45264.75    44581.70    445.68 o 
   0   2  10     6029.37     5712.77    133.34 o 
   2   2  10     4550.86     3675.96    236.11 o 
   4   2  10    71868.90    74873.63    781.75 o 
   6   2  10    14957.49    14865.24    301.36 o 
   8   2  10    42814.17    40904.58    652.29 o 
  10   2  10      250.10      253.68     52.92 o 
  12   2  10     5462.76     5439.30    218.12 o 
  14   2  10     1688.89     1874.42    170.35 o 
 -15   3  10     7514.31     7797.74    335.91 o 
 -13   3  10     4895.46     5238.09    256.68 o 
 -11   3  10    39192.41    39690.22    561.88 o 
  -9   3  10      174.74      220.52     53.38 o 
  -7   3  10    77168.73    76606.18    822.30 o 
  -5   3  10    77670.70    79814.37    676.81 o 
  -3   3  10   116113.72   122321.81   1244.45 o 
  -1   3  10    94837.98    96291.48    782.50 o 
   1   3  10    38824.99    42781.52    489.70 o 
   3   3  10   104598.12   103730.31   1023.52 o 
   5   3  10      120.26      159.45     45.25 o 
   7   3  10    47864.57    46388.61    501.14 o 
   9   3  10    10785.93    10516.34    219.88 o 
  11   3  10     3314.67     3206.19    148.08 o 
  13   3  10    13870.14    14186.92    336.51 o 
  15   3  10      355.45      427.63    105.27 o 
 -14   4  10      281.49      309.56     96.27 o 
 -12   4  10      336.09      364.57     95.13 o 
 -10   4  10       96.74      213.50     62.01 o 
  -8   4  10     2531.59     2994.73    228.53 o 
  -6   4  10     2605.86     2514.99    112.82 o 
  -4   4  10     4016.80     4056.84    139.49 o 
  -2   4  10     1024.93     1043.40     84.78 o 
   0   4  10     1034.54      796.22     45.41 o 
   2   4  10    16758.62    17275.44    217.96 o 
   4   4  10     3374.03     3652.03    154.60 o 
   6   4  10      525.65      674.74     91.98 o 
   8   4  10     3755.47     3548.87    126.34 o 
  10   4  10      974.18      979.51     81.23 o 
  12   4  10      648.06      758.82     91.92 o 
  14   4  10       60.71       80.00     62.72 o 
 -13   5  10     5621.61     5541.14    282.04 o 
 -11   5  10    19463.25    19410.73    503.23 o 
  -9   5  10       93.38      145.88     49.95 o 
  -7   5  10    46843.88    46125.53    588.04 o 
  -5   5  10    15507.81    15056.55    352.74 o 
  -3   5  10    22237.54    21971.70    647.76 o 
  -1   5  10    40486.31    40522.00    455.03 o 
   1   5  10    16067.92    16089.53    219.37 o 
   3   5  10    40184.82    39569.46    507.35 o 
   5   5  10     6974.01     6903.70    271.59 o 
   7   5  10    24966.80    24190.53    472.99 o 
   9   5  10    29213.44    28323.29    402.13 o 
  11   5  10     5101.83     5427.93    179.69 o 
  13   5  10    14469.86    14767.91    601.37 o 
 -12   6  10     7162.89     7234.51    323.69 o 
 -10   6  10    14753.74    14397.73    571.38 o 
  -8   6  10     7830.38     8030.55    294.15 o 
  -6   6  10    15800.34    15875.70    413.77 o 
  -4   6  10      153.40      342.51     88.30 o 
  -2   6  10    21450.28    20724.89    408.56 o 
   0   6  10    11088.62    10237.85    178.55 o 
   2   6  10    56178.43    57265.74    677.57 o 
   4   6  10    24825.92    24619.41    392.47 o 
   6   6  10      738.18      875.03     83.90 o 
   8   6  10    46514.51    44291.20    536.77 o 
  10   6  10      282.77      260.29     60.78 o 
  12   6  10    15178.18    14945.64    319.66 o 
 -11   7  10      247.58      380.98    107.28 o 
  -9   7  10      155.04      268.32     85.28 o 
  -7   7  10     2757.72     2782.66    181.55 o 
  -5   7  10     6227.52     5840.28    322.76 o 
  -3   7  10       20.88       50.56     59.44 o 
  -1   7  10     3565.28     3714.32    145.91 o 
   1   7  10     3311.93     3409.16    184.42 o 
   3   7  10     5037.65     5077.03    314.73 o 
   5   7  10     1656.85     1653.59    110.87 o 
   7   7  10     2363.43     2406.45    118.63 o 
   9   7  10     1145.77     1154.00     94.23 o 
  11   7  10       43.34      162.71     74.85 o 
 -10   8  10    14650.50    14823.71    480.07 o 
  -8   8  10     2863.40     2699.73    193.91 o 
  -6   8  10    40212.98    39781.96    791.37 o 
  -4   8  10       19.86      116.28     65.80 o 
  -2   8  10   102845.37   100587.40   1321.51 o 
   0   8  10    31766.88    31106.40    617.56 o 
   2   8  10    48514.86    47947.54    819.86 o 
   4   8  10    32904.08    32754.62    512.25 o 
   6   8  10    18069.87    17756.90    449.07 o 
   8   8  10    29688.14    28231.26    431.22 o 
  10   8  10      333.42      233.45     94.52 o 
  -9   9  10      494.39      437.41    170.57 o 
  -7   9  10     6928.05     7273.61    421.90 o 
  -5   9  10     2402.26     2381.27    177.54 o 
  -3   9  10     4546.75     4526.49    225.19 o 
  -1   9  10    12784.29    12906.94    401.28 o 
   1   9  10       24.59      137.25     73.67 o 
   3   9  10    16950.48    17536.21    474.99 o 
   5   9  10     2238.86     2168.33    138.94 o 
   7   9  10     6736.68     6823.69    301.67 o 
   9   9  10     1379.82     1458.22    134.59 o 
  -6  10  10     2087.60     1993.57    318.84 o 
  -4  10  10      589.60      763.17    119.18 o 
  -2  10  10     4139.82     4010.37    240.09 o 
   0  10  10     1104.43     1146.49    141.05 o 
   2  10  10     2781.75     3024.73    207.88 o 
   4  10  10     2672.24     2675.84    199.57 o 
   6  10  10       96.55       84.92     79.29 o 
  -1  11  10    13392.15    13830.71    515.63 o 
   1  11  10      455.52      551.57     92.50 o 
 -15   1  11    13850.75    14003.58    430.99 o 
 -13   1  11     2837.88     3004.26    174.66 o 
 -11   1  11    22732.74    22726.49    327.05 o 
  -9   1  11    20461.37    19403.41    274.82 o 
  -7   1  11    17378.78    17132.21    233.63 o 
  -5   1  11   129394.00   129402.87   1187.69 o 
  -3   1  11    21670.67    22672.90    242.17 o 
  -1   1  11    88215.86    86922.78    702.90 o 
   1   1  11    13694.10    13566.67    152.13 o 
   3   1  11      578.33      923.54     58.15 o 
   5   1  11    14306.35    12669.72    235.10 o 
   7   1  11      527.10      568.05     40.78 o 
   9   1  11    43405.67    43232.58    677.82 o 
  11   1  11     1369.90     1581.95    140.87 o 
  13   1  11    18679.52    18676.25    506.52 o 
  15   1  11     5368.22     5936.62    345.66 o 
 -16   2  11     3888.26     4352.53    260.61 o 
 -14   2  11     7002.33     7399.16    338.43 o 
 -12   2  11      987.82     1127.28     99.82 o 
 -10   2  11    14335.92    14056.50    294.98 o 
  -8   2  11     3776.78     3665.41    107.60 o 
  -6   2  11    71028.23    70926.81    629.63 o 
  -4   2  11   111393.85   115965.54   1020.28 o 
  -2   2  11    13251.03    12793.26    154.76 o 
   0   2  11    98442.67   101024.46    727.46 o 
   2   2  11    12648.09    13565.38    174.94 o 
   4   2  11   138249.03   137232.78   1312.65 o 
   6   2  11     4052.10     3977.26    139.60 o 
   8   2  11    50607.63    50066.86    536.87 o 
  10   2  11    14128.82    13495.51    286.73 o 
  12   2  11     9276.81     9723.68    344.54 o 
  14   2  11     9982.92     9965.31    377.72 o 
 -15   3  11     1258.57     1199.81    155.98 o 
 -13   3  11       71.76      147.59     81.65 o 
 -11   3  11     4356.37     4802.38    185.51 o 
  -9   3  11     2800.85     2942.11    175.65 o 
  -7   3  11       32.75       77.26     38.68 o 
  -5   3  11     4742.97     4448.31    206.36 o 
  -3   3  11     5680.89     5130.72    139.06 o 
  -1   3  11   101373.13   108684.45    790.78 o 
   1   3  11     2371.20     2571.67     73.89 o 
   3   3  11    15186.66    16010.62    261.93 o 
   5   3  11    17159.46    16926.79    290.21 o 
   7   3  11     7917.70     7495.07    351.97 o 
   9   3  11     4050.57     4165.06    139.37 o 
  11   3  11     2184.53     2279.60    129.82 o 
  13   3  11     2115.49     1957.33    172.53 o 
  15   3  11      725.41      767.74    327.28 o 
 -14   4  11    15803.82    16176.96    485.19 o 
 -12   4  11     5208.48     5190.61    256.23 o 
 -10   4  11    62163.18    59639.89    739.10 o 
  -8   4  11     1075.21     1168.18     87.95 o 
  -6   4  11    74556.93    75377.14    819.06 o 
  -4   4  11    45306.53    45002.42    538.08 o 
  -2   4  11    51611.91    53038.57    726.90 o 
   0   4  11    77582.14    76939.85    666.91 o 
   2   4  11     2079.24     2785.76     82.71 o 
   4   4  11    33462.97    32620.06    443.85 o 
   6   4  11     1102.07      932.06     76.54 o 
   8   4  11    32007.62    30756.69    402.64 o 
  10   4  11     3101.98     3123.02    202.52 o 
  12   4  11     4490.89     4388.42    186.98 o 
  14   4  11     7303.42     8128.43    269.99 o 
 -13   5  11     2016.73     2233.63    189.42 o 
 -11   5  11     2201.80     2393.14    212.16 o 
  -9   5  11     8017.35     7865.49    227.03 o 
  -7   5  11      980.98     1239.25     94.49 o 
  -5   5  11     6197.03     5830.57    216.05 o 
  -3   5  11       97.19      149.68     50.63 o 
  -1   5  11     8997.78     8487.88    248.02 o 
   1   5  11    25804.81    26164.20    511.97 o 
   3   5  11     6781.27     6584.75    248.90 o 
   5   5  11    29588.69    29169.30    513.44 o 
   7   5  11      513.83      561.24     61.35 o 
   9   5  11    28311.97    27423.88    396.89 o 
  11   5  11     3243.73     3514.13    149.42 o 
  13   5  11     3855.35     4317.70    199.69 o 
 -12   6  11     3165.51     3505.94    231.97 o 
 -10   6  11    15349.55    15564.19    449.84 o 
  -8   6  11      128.99      180.60     70.06 o 
  -6   6  11    19192.91    18932.14    429.52 o 
  -4   6  11    13302.74    12835.11    336.00 o 
  -2   6  11     8394.88     8590.20    345.66 o 
   0   6  11     6086.35     6094.84    251.63 o 
   2   6  11      491.37      546.21     61.80 o 
   4   6  11     5110.25     4778.44    165.37 o 
   6   6  11     1614.21     1590.16    105.84 o 
   8   6  11     7819.99     7643.34    201.95 o 
  10   6  11     1941.44     2104.21    117.71 o 
  12   6  11     1347.52     1442.77    110.31 o 
 -11   7  11    23709.10    22543.23   1276.56 o 
  -9   7  11    21720.22    18312.80    496.77 o 
  -7   7  11     9835.02     9707.87    410.75 o 
  -5   7  11    47763.42    46736.89    772.16 o 
  -3   7  11       41.03       38.25    117.23 o 
  -1   7  11    20424.46    20557.93    310.03 o 
   1   7  11     3449.88     3236.21    193.77 o 
   3   7  11    22215.60    22765.25    387.33 o 
   5   7  11    30088.39    28825.30    466.05 o 
   7   7  11     1281.99     1216.67     89.57 o 
   9   7  11    15715.43    15176.41    309.61 o 
  11   7  11     1869.34     1951.03    124.41 o 
 -10   8  11     6635.22     6438.28    314.14 o 
  -8   8  11        2.94      129.63     78.59 o 
  -6   8  11     4798.52     4425.35    395.68 o 
  -4   8  11     1789.86     1917.62    154.28 o 
  -2   8  11     2202.01     2238.43    153.64 o 
   0   8  11      114.91       92.32     68.54 o 
   2   8  11     5466.89     5655.62    253.04 o 
   4   8  11     7018.73     7084.90    284.37 o 
   6   8  11      310.61      483.43     66.12 o 
   8   8  11       88.55       70.16     51.42 o 
  10   8  11       44.09      148.16     77.90 o 
  -9   9  11    13038.05    13322.76    452.20 o 
  -7   9  11     2848.46     2675.20    198.13 o 
  -5   9  11    25808.04    25170.43    564.59 o 
  -3   9  11        7.19       67.79     66.29 o 
  -1   9  11    21988.99    21539.67    589.16 o 
   1   9  11     9071.07     9423.76    343.40 o 
   3   9  11     9032.47     8858.41    333.99 o 
   5   9  11     5173.95     5415.60    253.48 o 
   7   9  11      379.18      400.93    118.17 o 
  -6  10  11    14453.71    13720.73    443.22 o 
  -4  10  11     6086.96     6235.64    283.09 o 
  -2  10  11     9498.28     8829.58    354.72 o 
   0  10  11    38369.43    37682.60    765.29 o 
   2  10  11     1518.87     1513.30    157.47 o 
   4  10  11    28565.60    29243.90    532.99 o 
   6  10  11     1237.87     1471.44    163.72 o 
  -1  11  11       12.08      154.67     84.91 o 
 -14   0  12    20799.69    21931.73    754.60 o 
 -12   0  12     8263.76     8228.70    669.92 o 
 -10   0  12    16793.05    17408.48    773.59 o 
  -8   0  12   106937.98   101228.57   1245.89 o 
  -6   0  12    13818.82    13308.91    274.95 o 
  -4   0  12   106843.95   104845.39   1207.76 o 
  -2   0  12    44738.15    47300.58    486.07 o 
   0   0  12   179137.28   178100.53   1569.95 o 
   2   0  12    45676.39    46227.29    493.04 o 
   4   0  12     1885.03     2572.67    162.43 o 
   6   0  12    36982.28    35703.85    819.09 o 
   8   0  12      411.51      487.67     97.04 o 
  10   0  12    68919.23    65922.95   1420.01 o 
  12   0  12      858.48     1359.13    195.88 o 
  14   0  12     6691.24     7216.35    453.24 o 
 -15   1  12      501.84      660.27    171.17 o 
 -13   1  12     2188.33     2370.32    141.55 o 
 -11   1  12     1425.89     1464.32     87.88 o 
  -9   1  12     5082.86     5184.58    137.61 o 
  -7   1  12      527.89      574.00     48.25 o 
  -5   1  12     6199.72     6370.15    206.70 o 
  -3   1  12    22167.48    22484.10    245.62 o 
  -1   1  12      173.02      174.38     19.95 o 
   1   1  12   104546.62   108029.80    708.54 o 
   3   1  12        8.68       60.78     21.72 o 
   5   1  12    12116.45    10481.32    272.31 o 
   7   1  12     3318.80     3615.09    100.32 o 
   9   1  12    26994.44    26239.90    396.04 o 
  11   1  12     5127.40     5381.81    329.39 o 
  13   1  12      539.06      723.81    118.27 o 
  15   1  12      668.92      756.65    132.00 o 
 -14   2  12    10329.87    10536.33    369.48 o 
 -12   2  12     2436.53     2469.66    136.63 o 
 -10   2  12     3998.15     3946.19    155.41 o 
  -8   2  12    17408.84    16798.86    241.92 o 
  -6   2  12      747.44      770.05     49.30 o 
  -4   2  12    54453.94    53238.47    615.19 o 
  -2   2  12      238.04      442.94     48.92 o 
   0   2  12    37293.51    36334.34    315.90 o 
   2   2  12     1149.69      896.96     45.21 o 
   4   2  12    15946.12    16003.00    268.60 o 
   6   2  12    25972.07    25343.90    387.05 o 
   8   2  12      570.53      610.34     59.37 o 
  10   2  12    13609.40    13476.25    291.38 o 
  12   2  12      117.19      166.00     72.58 o 
  14   2  12     5609.35     5570.43    284.89 o 
 -15   3  12     8408.30     8058.13    344.29 o 
 -13   3  12    22991.18    23573.22    557.45 o 
 -11   3  12     2324.80     2302.68    130.23 o 
  -9   3  12    25531.10    24395.51    423.31 o 
  -7   3  12     1984.63     2263.27    153.16 o 
  -5   3  12    21963.84    21555.10    328.58 o 
  -3   3  12    42197.74    40068.45    625.15 o 
  -1   3  12      947.03      859.10     55.91 o 
   1   3  12    34473.57    31220.68    324.67 o 
   3   3  12    13198.52    13147.81    247.44 o 
   5   3  12    45811.31    42530.63    539.76 o 
   7   3  12    20568.82    20964.83    361.42 o 
   9   3  12    19858.77    18998.66    305.05 o 
  11   3  12    31088.86    29792.87    478.62 o 
  13   3  12     1038.86      978.66    131.58 o 
 -14   4  12      387.35      565.16    180.82 o 
 -12   4  12     1651.60     1857.15    167.66 o 
 -10   4  12     3505.61     3692.19    168.47 o 
  -8   4  12      959.76     1011.02     94.25 o 
  -6   4  12       75.25      151.57     58.45 o 
  -4   4  12     1657.75     1382.44     85.16 o 
  -2   4  12      602.56      536.38    128.98 o 
   0   4  12      888.36     1123.61     53.56 o 
   2   4  12      195.47      210.78     32.38 o 
   4   4  12     1126.20      940.46    124.21 o 
   6   4  12      744.55      809.07     75.06 o 
   8   4  12     1070.76     1114.33     79.59 o 
  10   4  12       48.86      120.52     48.25 o 
  12   4  12     2431.54     2264.13    140.69 o 
  14   4  12      676.10      618.37    118.99 o 
 -13   5  12    12046.28    11631.08    410.98 o 
 -11   5  12     1025.70     1150.79    137.87 o 
  -9   5  12    30172.24    29913.71    472.10 o 
  -7   5  12     4069.03     4215.74    157.92 o 
  -5   5  12    34800.96    33978.79    469.44 o 
  -3   5  12    24306.03    23609.74    441.24 o 
  -1   5  12     6569.05     6713.49    119.59 o 
   1   5  12    37663.29    38503.87    512.23 o 
   3   5  12     1971.67     2000.97    100.86 o 
   5   5  12     4755.28     4217.23    155.76 o 
   7   5  12    11689.82    11459.60    275.78 o 
   9   5  12     2238.58     2318.33    117.62 o 
  11   5  12    14251.92    13925.76    295.69 o 
  13   5  12     1142.12     1196.61    117.89 o 
 -12   6  12     8498.48     8011.34    341.50 o 
 -10   6  12     4934.29     4551.15    245.10 o 
  -8   6  12    21102.03    19524.74    957.42 o 
  -6   6  12     1781.02     1649.78    166.35 o 
  -4   6  12    60375.50    59603.70    874.98 o 
  -2   6  12      242.61      283.61     63.43 o 
   0   6  12    67013.77    66723.52    755.62 o 
   2   6  12    21539.20    21699.70    354.65 o 
   4   6  12    31636.29    31372.74    735.73 o 
   6   6  12     9548.04     9859.88    273.47 o 
   8   6  12     3674.83     3929.72    148.34 o 
  10   6  12     9814.16    10026.25    249.85 o 
  12   6  12     1547.31     1650.81    116.44 o 
 -11   7  12        5.84      163.38    109.69 o 
  -9   7  12      707.76      799.14    139.53 o 
  -7   7  12      321.40      424.12     98.85 o 
  -5   7  12      365.82      409.85     90.77 o 
  -3   7  12      493.30      454.55     84.09 o 
  -1   7  12        5.83       19.96     35.66 o 
   1   7  12       34.19      133.70    173.88 o 
   3   7  12     1079.67     1082.07     88.05 o 
   5   7  12      889.32      931.51     93.55 o 
   7   7  12     1133.20     1276.30     93.55 o 
   9   7  12      776.50      921.62    112.68 o 
  11   7  12       46.03       66.93     56.26 o 
 -10   8  12    12188.88    12553.12    572.88 o 
  -8   8  12    23918.82    23833.43    750.99 o 
  -6   8  12      785.10      643.69    105.01 o 
  -4   8  12    58989.72    57565.98   1604.44 o 
  -2   8  12     7506.09     7175.24    223.48 o 
   0   8  12    41666.50    40879.64    749.03 o 
   2   8  12    17389.42    18616.47    480.44 o 
   4   8  12    21696.75    22406.74    679.56 o 
   6   8  12    21713.92    21670.40    367.31 o 
   8   8  12     6980.57     7003.97    275.08 o 
  10   8  12    15502.35    15356.60    393.98 o 
  -9   9  12     7921.80     7884.16    350.76 o 
  -7   9  12     1988.21     1832.41    169.87 o 
  -5   9  12     8025.71     7193.91    296.91 o 
  -3   9  12     8090.32     7686.51    495.43 o 
  -1   9  12     5504.18     5286.33    259.36 o 
   1   9  12    12540.67    11666.21    389.72 o 
   3   9  12       44.37      140.43     73.30 o 
   5   9  12    13652.39    13923.09    349.78 o 
   7   9  12      579.04      845.26    100.35 o 
  -6  10  12      134.68       98.05     83.56 o 
  -4  10  12     5638.63     6159.53    281.54 o 
  -2  10  12     1443.02     1326.27    253.44 o 
   0  10  12     1644.97     1853.36    249.53 o 
   2  10  12      652.70      754.33    121.00 o 
   4  10  12     2053.58     2418.34    155.61 o 
   6  10  12     1502.44     1802.94    178.80 o 
 -15   1  13     3889.34     4017.12    350.18 o 
 -13   1  13    23457.22    23810.80    527.81 o 
 -11   1  13    13931.16    14194.16    309.54 o 
  -9   1  13    10138.89    10449.59    197.11 o 
  -7   1  13    42941.49    43098.39    444.37 o 
  -5   1  13      624.26      655.48     61.77 o 
  -3   1  13    89842.76    87330.40    725.96 o 
  -1   1  13    15599.78    16637.20    160.42 o 
   1   1  13    92936.13    93334.80    629.12 o 
   3   1  13    57922.78    57474.34    524.41 o 
   5   1  13    30465.50    31313.55    430.38 o 
   7   1  13    53820.75    52249.89    654.87 o 
   9   1  13     1964.75     2032.40    107.35 o 
  11   1  13    25554.26    24485.66    545.67 o 
  13   1  13     6187.38     5975.11    286.52 o 
  15   1  13     6252.52     6232.97    337.52 o 
 -14   2  13      765.79     1081.80    139.83 o 
 -12   2  13    15890.58    16041.67    347.68 o 
 -10   2  13        1.02       -5.32     42.13 o 
  -8   2  13    35531.52    34663.90    583.08 o 
  -6   2  13    39313.38    39301.12    402.13 o 
  -4   2  13    20762.89    21276.74    240.45 o 
  -2   2  13    39824.21    40955.13    348.69 o 
   0   2  13   114855.00   123645.32    983.20 o 
   2   2  13   133327.22   138899.27   1107.69 o 
   4   2  13      179.64      121.31     34.55 o 
   6   2  13    70362.64    70840.88    804.24 o 
   8   2  13     9422.62     9411.93    215.87 o 
  10   2  13     7957.26     7703.77    217.77 o 
  12   2  13     9776.02     9521.99    649.73 o 
  14   2  13      804.49     1025.81    155.50 o 
 -15   3  13     1729.30     1685.90    177.91 o 
 -13   3  13     5295.71     5106.61    258.06 o 
 -11   3  13      762.39      807.06     89.35 o 
  -9   3  13     3298.63     3219.16    140.51 o 
  -7   3  13     3417.23     3391.35    171.08 o 
  -5   3  13    20385.06    21235.83    406.24 o 
  -3   3  13     5465.96     5080.65    164.59 o 
  -1   3  13     1053.55      789.04     38.43 o 
   1   3  13    18211.35    18031.63    224.87 o 
   3   3  13     3870.01     3556.37    181.65 o 
   5   3  13     5395.45     5211.57    161.78 o 
   7   3  13      832.21      842.05     79.83 o 
   9   3  13      503.22      592.53     65.27 o 
  11   3  13     8802.05     8506.67    245.77 o 
  13   3  13      680.75      929.44    131.16 o 
 -14   4  13     3932.85     4321.43    256.12 o 
 -12   4  13    19013.73    17692.16    483.32 o 
 -10   4  13      274.78      338.03     66.75 o 
  -8   4  13    30881.15    30307.57    750.83 o 
  -6   4  13     6992.36     6401.33    184.23 o 
  -4   4  13    43406.43    43169.25    667.66 o 
  -2   4  13    39051.68    37727.73    574.75 o 
   0   4  13     7406.17     7564.41    166.25 o 
   2   4  13    66629.09    65671.76    731.71 o 
   4   4  13      556.67      478.30     58.07 o 
   6   4  13    19720.92    19655.97    347.22 o 
   8   4  13    18950.21    17672.15    513.92 o 
  10   4  13    22680.45    22910.70    362.15 o 
  12   4  13    25154.73    24583.16    456.38 o 
  14   4  13      842.09     1028.76    142.99 o 
 -13   5  13     3047.22     3180.82    234.76 o 
 -11   5  13    11541.59    12237.50    631.95 o 
  -9   5  13     1040.14     1047.04    123.99 o 
  -7   5  13    18980.42    19405.62    350.32 o 
  -5   5  13     1665.06     1591.25    103.55 o 
  -3   5  13    28733.73    28387.95    810.05 o 
  -1   5  13     8904.71     8826.06    346.56 o 
   1   5  13    21474.71    21675.19    274.39 o 
   3   5  13    18011.76    18264.18    315.87 o 
   5   5  13       43.00       25.08     37.73 o 
   7   5  13    12881.03    12882.76    322.40 o 
   9   5  13        6.75       44.51     44.10 o 
  11   5  13     8777.70     8578.49    231.37 o 
  13   5  13     1711.19     2008.30    172.47 o 
 -12   6  13     4943.09     5451.78    286.84 o 
 -10   6  13      228.67      161.96     81.57 o 
  -8   6  13     2733.28     2747.37    141.87 o 
  -6   6  13     6554.49     6434.88    396.59 o 
  -4   6  13    17575.21    16965.00    396.46 o 
  -2   6  13    15501.15    15209.41    352.39 o 
   0   6  13     6386.59     6437.12    183.34 o 
   2   6  13     7274.85     7517.58    366.41 o 
   4   6  13        6.73       70.02     45.44 o 
   6   6  13    14494.11    14629.71    769.96 o 
   8   6  13    13223.56    13305.93    276.22 o 
  10   6  13      305.25      287.02     65.43 o 
  12   6  13     7722.67     8065.60    239.21 o 
 -11   7  13     6258.99     6349.38    308.59 o 
  -9   7  13    10926.06    11070.92    384.49 o 
  -7   7  13    17498.87    16088.73    501.76 o 
  -5   7  13     1249.32     1325.85    125.53 o 
  -3   7  13    28281.07    26628.40    520.79 o 
  -1   7  13      920.08     1035.14     85.69 o 
   1   7  13    21191.64    21767.23    489.90 o 
   3   7  13    34530.88    34185.20    508.80 o 
   5   7  13     2847.14     2912.55    145.41 o 
   7   7  13    48675.70    48377.27    589.09 o 
   9   7  13      738.54      729.31     82.49 o 
  11   7  13    16319.27    16456.30    346.44 o 
 -10   8  13     1283.45     1378.02    191.36 o 
  -8   8  13     3557.38     3258.02    216.88 o 
  -6   8  13      300.55      300.09     89.06 o 
  -4   8  13      454.51      525.23     94.60 o 
  -2   8  13      734.24      826.01     84.12 o 
   0   8  13      244.55      451.20     87.36 o 
   2   8  13       84.02       37.83     62.41 o 
   4   8  13      573.32      709.32    109.33 o 
   6   8  13      406.48      608.98     75.94 o 
   8   8  13       46.48       61.91     50.40 o 
  10   8  13        7.92      148.10     72.91 o 
  -9   9  13     6162.99     6100.79    470.12 o 
  -7   9  13     6374.82     6523.30    303.06 o 
  -5   9  13     1020.48     1031.92    127.27 o 
  -3   9  13    12027.05    10845.06    294.85 o 
  -1   9  13     1843.15     1832.89    161.07 o 
   1   9  13    11491.38    11937.58    398.49 o 
   3   9  13     7895.79     8119.74    327.93 o 
   5   9  13     1767.50     1836.43    133.58 o 
   7   9  13    14059.69    14527.28    371.02 o 
  -6  10  13     3766.05     3707.06    238.54 o 
  -4  10  13     9043.24     9826.25    355.06 o 
  -2  10  13    24177.14    23274.66    606.79 o 
   0  10  13     1493.21     1539.14    160.66 o 
   2  10  13    26182.08    26437.26    639.33 o 
   4  10  13      362.64      344.05     82.32 o 
 -14   0  14     6049.31     6560.59    417.08 o 
 -12   0  14    12136.41    12641.60    359.14 o 
 -10   0  14    32862.29    31536.78    557.67 o 
  -8   0  14      250.45      271.62     60.43 o 
  -6   0  14   116597.26   111699.16   1323.86 o 
  -4   0  14    13719.04    14824.16    466.20 o 
  -2   0  14   175345.69   177307.78   2576.44 o 
   0   0  14    28726.24    28078.50    378.82 o 
   2   0  14    84589.76    83144.19    819.21 o 
   4   0  14    83436.81    81484.52   1058.52 o 
   6   0  14     3888.89     3360.16    228.43 o 
   8   0  14    45864.06    44341.11    657.87 o 
  10   0  14     2251.30     2454.87    242.90 o 
  12   0  14    34177.75    33816.13    984.84 o 
  14   0  14     2733.48     2837.00    297.74 o 
 -15   1  14     3293.96     3540.90    232.25 o 
 -13   1  14      277.67      517.48     84.99 o 
 -11   1  14    10710.46    11263.07    274.67 o 
  -9   1  14     2832.48     2983.96    107.66 o 
  -7   1  14    11833.40    11956.18    195.59 o 
  -5   1  14      312.42      374.12     37.61 o 
  -3   1  14    50684.05    53351.31    637.33 o 
  -1   1  14    19752.49    20097.45    187.66 o 
   1   1  14     8279.85     9268.22    214.00 o 
   3   1  14    26289.68    26959.60    301.15 o 
   5   1  14     6365.80     7250.52    188.93 o 
   7   1  14    12496.75    11674.40    343.28 o 
   9   1  14     4958.97     5135.70    166.21 o 
  11   1  14     3237.30     3083.05    197.39 o 
  13   1  14     2878.66     2861.70    204.71 o 
  15   1  14      164.04      191.31     93.81 o 
 -14   2  14     1376.02     1808.76    166.96 o 
 -12   2  14     7774.06     8197.30    247.19 o 
 -10   2  14       67.56      103.12     50.07 o 
  -8   2  14     7576.98     7855.51    208.30 o 
  -6   2  14     5319.85     4835.46    116.31 o 
  -4   2  14      425.78      614.20     37.66 o 
  -2   2  14    48593.55    49396.49    377.51 o 
   2   2  14    13846.32    13245.29    258.37 o 
   4   2  14    29179.41    28825.55    403.31 o 
   6   2  14      428.58      686.30     69.94 o 
   8   2  14    30558.56    30562.14    479.50 o 
  10   2  14     8966.78     9047.84    238.41 o 
  12   2  14     6092.68     6587.21    295.19 o 
  14   2  14     4582.54     4747.36    360.43 o 
 -15   3  14    11992.04    12959.43    443.23 o 
 -13   3  14     1046.43      969.30    206.43 o 
 -11   3  14    25565.95    25463.34    440.28 o 
  -9   3  14      820.44      933.26     86.88 o 
  -7   3  14    25670.64    23904.12    378.64 o 
  -5   3  14    17629.50    17144.47    294.25 o 
  -3   3  14    21995.71    21383.00    322.83 o 
  -1   3  14    64450.48    62083.60    502.30 o 
   1   3  14      472.56      535.33     68.32 o 
   3   3  14    93266.86    92389.04   1223.32 o 
   5   3  14    22782.64    23877.80    394.39 o 
   7   3  14    53295.53    50345.11    654.93 o 
   9   3  14    41656.12    39681.95    490.38 o 
  11   3  14      729.29      910.83     92.96 o 
  13   3  14    19745.69    19685.38    618.69 o 
 -14   4  14      107.38      254.49    101.78 o 
 -12   4  14       28.06      156.90     85.47 o 
 -10   4  14       43.99      202.14     59.99 o 
  -8   4  14     1321.09     1177.14     92.83 o 
  -6   4  14     5347.98     5237.43    168.61 o 
  -4   4  14     6762.39     6965.41    185.57 o 
  -2   4  14     4152.76     4106.54    136.35 o 
   0   4  14     2717.80     3022.15     88.09 o 
   2   4  14       30.05       23.58     25.89 o 
   4   4  14     9431.37     9204.42    313.74 o 
   6   4  14      150.18      258.40     56.21 o 
   8   4  14      482.14      558.52     78.51 o 
  10   4  14      672.09      841.68     81.38 o 
  12   4  14        6.60       43.40     62.82 o 
  14   4  14      476.48      639.74    127.38 o 
 -13   5  14     2425.09     2360.19    200.09 o 
 -11   5  14    17087.32    16758.13    702.77 o 
  -9   5  14      309.86      407.86     69.95 o 
  -7   5  14    17243.17    16770.52    330.15 o 
  -5   5  14    13258.42    12821.87    503.70 o 
  -3   5  14      313.70      403.26     83.78 o 
  -1   5  14    52710.39    50836.32    613.60 o 
   1   5  14      750.34      869.92     60.95 o 
   3   5  14    52073.34    49936.92    620.56 o 
   5   5  14     3475.84     3420.84    144.50 o 
   7   5  14    15445.75    14859.45    326.03 o 
   9   5  14    12510.09    11991.70    261.77 o 
  11   5  14     1899.79     1900.83    117.56 o 
  13   5  14    10324.78    10469.23    312.96 o 
 -12   6  14     7401.13     7428.79    336.03 o 
 -10   6  14    10664.10    10314.88    364.97 o 
  -8   6  14    13060.68    12802.09    303.64 o 
  -6   6  14    31443.78    31131.37    779.01 o 
  -4   6  14      824.83      747.11    154.90 o 
  -2   6  14    23223.47    23673.25    387.43 o 
   0   6  14     5707.87     5224.86    167.70 o 
   2   6  14    41114.11    41174.72    549.78 o 
   4   6  14     4837.11     4781.63    170.84 o 
   6   6  14     5741.90     5772.94    201.51 o 
   8   6  14    21959.80    21381.56    355.46 o 
  10   6  14     1383.40     1445.65    106.00 o 
  12   6  14     3274.97     3436.26    163.01 o 
 -11   7  14      985.43     1072.49    168.76 o 
  -9   7  14      541.74      612.97    113.76 o 
  -7   7  14      314.95      246.20     83.75 o 
  -5   7  14     2208.97     2304.12    163.76 o 
  -3   7  14     6610.54     6940.26    255.16 o 
  -1   7  14       79.54       97.95     49.14 o 
   1   7  14     5114.69     5202.72    237.19 o 
   3   7  14     6348.32     6558.99    270.73 o 
   5   7  14      390.66      522.80     76.13 o 
   7   7  14        2.63      130.31     54.44 o 
   9   7  14        2.86      -41.55     47.59 o 
  11   7  14      163.45      301.97     71.42 o 
 -10   8  14    15978.94    15621.13    496.82 o 
  -8   8  14     4986.60     4678.55    258.26 o 
  -6   8  14    20464.22    20108.00    508.92 o 
  -4   8  14     3027.06     2779.08    181.55 o 
  -2   8  14    32875.68    30997.79    828.64 o 
   0   8  14     7349.66     7806.35    306.30 o 
   2   8  14    10854.43    10582.24    362.69 o 
   4   8  14    18556.98    18283.75    996.60 o 
   6   8  14      620.67      742.48    113.17 o 
   8   8  14    18360.63    19316.22    412.70 o 
  10   8  14     2939.28     2905.15    164.51 o 
  -7   9  14    12301.80    12899.41    429.18 o 
  -5   9  14     4813.78     4901.24    251.18 o 
  -3   9  14     6555.23     6574.23    231.10 o 
  -1   9  14     8600.80     8486.59    626.53 o 
   1   9  14      171.89      203.77     83.05 o 
   3   9  14     9817.45    10147.57    437.88 o 
   5   9  14     2370.23     2671.65    199.83 o 
   7   9  14     5864.64     5961.26    246.28 o 
  -6  10  14     1414.95     1440.65    242.59 o 
  -4  10  14      257.15      345.47    103.39 o 
  -2  10  14     1689.29     1662.05    168.71 o 
   0  10  14       39.16      100.67     78.61 o 
   2  10  14     3797.61     3735.42    240.01 o 
   4  10  14     2812.57     2726.35    217.58 o 
 -15   1  15    13733.45    14251.21    449.83 o 
 -13   1  15     7404.83     7217.60    238.08 o 
 -11   1  15    25623.68    25085.37    441.72 o 
  -9   1  15    39097.84    38509.55    497.05 o 
  -7   1  15     4484.49     4596.72    124.64 o 
  -5   1  15    51016.96    51146.05    492.03 o 
  -3   1  15    36498.69    37400.99    493.43 o 
  -1   1  15   125081.45   126922.26    829.37 o 
   1   1  15    94770.81    98526.97    671.99 o 
   3   1  15    38080.49    38094.87    393.48 o 
   5   1  15    47189.43    45921.80    707.90 o 
   7   1  15     4328.24     4106.67    167.57 o 
   9   1  15    37630.95    35918.58    831.17 o 
  11   1  15     5540.50     5653.21    266.85 o 
  13   1  15     5935.96     6026.79    330.89 o 
 -14   2  15    12008.68    12508.09    332.16 o 
 -12   2  15      157.21      103.53     56.83 o 
 -10   2  15    20343.75    20331.54    372.22 o 
  -8   2  15      223.89      361.81     58.30 o 
  -6   2  15    38456.08    38475.84    402.57 o 
  -4   2  15    13350.08    12597.15    205.57 o 
  -2   2  15     8798.50     9240.25    156.17 o 
   0   2  15    28570.36    27748.77    273.33 o 
   2   2  15      153.45      273.36     58.21 o 
   4   2  15    19208.20    18962.24    312.52 o 
   6   2  15    18151.98    18149.47    418.42 o 
   8   2  15     3455.97     3454.01    205.89 o 
  10   2  15    19372.72    18289.80    486.63 o 
  12   2  15      804.83      812.70    119.45 o 
  14   2  15    10758.85    11114.45   1242.81 o 
 -15   3  15      415.80      501.16    119.64 o 
 -13   3  15      153.53      271.65     79.40 o 
 -11   3  15     3876.99     4130.27    177.86 o 
  -9   3  15     2611.48     2461.78    147.81 o 
  -7   3  15     2243.35     2491.69    120.88 o 
  -5   3  15      290.90      426.96     68.28 o 
  -3   3  15     3422.95     3678.27    128.40 o 
  -1   3  15      695.07      654.63     66.73 o 
   1   3  15     2183.27     2510.94    144.32 o 
   3   3  15       74.90       41.11     25.06 o 
   5   3  15     6223.45     6021.96    263.34 o 
   7   3  15     4850.43     4728.86    176.02 o 
   9   3  15     1281.44     1157.16     84.93 o 
  11   3  15     5992.08     6153.82    212.52 o 
  13   3  15      100.99      153.84     87.41 o 
 -14   4  15    10398.03    11358.74    617.49 o 
 -12   4  15      773.10      680.93    140.43 o 
 -10   4  15    40292.27    39959.56    583.22 o 
  -8   4  15     7757.53     7813.59    341.96 o 
  -6   4  15    30353.57    29605.73    439.43 o 
  -4   4  15    43630.96    42170.73    537.80 o 
  -2   4  15    10844.05     9955.38    277.95 o 
   0   4  15    64467.27    61407.51    573.55 o 
   2   4  15      987.86     1219.94    105.35 o 
   4   4  15    25235.68    24071.56    504.85 o 
   6   4  15    20310.73    20021.61    543.70 o 
   8   4  15    22874.88    22185.86    407.89 o 
  10   4  15    39588.00    38342.32    507.15 o 
  12   4  15     1177.87     1217.64    115.39 o 
 -13   5  15     1936.89     2305.61    199.43 o 
 -11   5  15      831.30      905.05    203.12 o 
  -9   5  15     9031.46     9397.37    386.74 o 
  -7   5  15      224.06      244.71     61.66 o 
  -5   5  15    19206.54    19378.45    343.48 o 
  -3   5  15      291.73      326.00     70.53 o 
  -1   5  15    28567.87    28195.17    531.31 o 
   1   5  15    24555.27    24979.23    309.41 o 
   3   5  15      753.33      849.21     75.22 o 
   5   5  15     6469.37     6536.74    201.11 o 
   7   5  15     1148.56     1173.99    113.96 o 
   9   5  15    14561.77    13714.41    284.16 o 
  11   5  15     3351.79     3638.03    158.20 o 
  13   5  15     2470.61     2657.21    166.97 o 
 -12   6  15      491.28      553.89    116.89 o 
 -10   6  15     3962.55     4272.38    241.06 o 
  -8   6  15     2349.53     2444.36    206.07 o 
  -6   6  15      468.26      509.75     87.54 o 
  -4   6  15    29070.49    28984.71    574.09 o 
  -2   6  15     2076.37     2037.98    100.23 o 
   0   6  15    26008.16    25843.17    400.89 o 
   2   6  15     6567.69     6414.48    256.50 o 
   4   6  15    20215.87    19878.61    364.76 o 
   6   6  15    26917.08    26615.33    455.18 o 
   8   6  15     5948.27     6059.32    189.95 o 
  10   6  15    14538.32    14191.32    308.67 o 
  12   6  15      827.33      797.12     95.68 o 
 -11   7  15     7104.23     6852.68    323.56 o 
  -9   7  15    14482.75    13702.40    630.74 o 
  -7   7  15     1825.39     1572.74    146.38 o 
  -5   7  15    63048.36    59778.87    938.17 o 
  -3   7  15     5033.34     5048.19    220.48 o 
  -1   7  15    36173.63    35591.65    518.56 o 
   1   7  15    17327.35    18468.12    472.39 o 
   3   7  15    16763.99    14933.47   1093.33 o 
   5   7  15    48707.09    49148.76    682.00 o 
   7   7  15       57.03       35.78     52.18 o 
   9   7  15    18287.85    18181.85    354.98 o 
  11   7  15     3246.05     3615.11    167.90 o 
 -10   8  15       26.68      106.11    132.60 o 
  -8   8  15       68.58      127.17     81.18 o 
  -6   8  15       51.38      -12.11     64.44 o 
  -4   8  15     2042.84     1790.18    151.38 o 
  -2   8  15      242.22      224.09     60.91 o 
   0   8  15      387.34      368.30     88.96 o 
   2   8  15     2642.02     2347.53    224.21 o 
   4   8  15     3268.73     3489.66    280.57 o 
   6   8  15     1954.80     1875.78    167.06 o 
   8   8  15     1359.29     1470.79    112.15 o 
  -7   9  15     1926.50     1956.28    180.75 o 
  -5   9  15    18343.67    17425.73    481.91 o 
  -3   9  15      756.27      880.06     86.58 o 
  -1   9  15    10170.84     9542.48    362.40 o 
   1   9  15     9592.25     9768.94    436.37 o 
   3   9  15     8613.96     8417.86    345.77 o 
   5   9  15     6425.79     6472.41    306.85 o 
   7   9  15      121.88      204.19     73.00 o 
  -4  10  15     4277.30     4282.74    405.03 o 
  -2  10  15     1857.17     2078.91    186.88 o 
   0  10  15    24841.18    22476.50   1036.07 o 
   2  10  15     1636.36     1919.73    184.95 o 
   4  10  15    16965.81    17388.05    525.93 o 
 -14   0  16    16934.24    17666.89    705.78 o 
 -12   0  16     5250.60     5552.85    371.27 o 
 -10   0  16    16189.59    16061.87    628.64 o 
  -8   0  16    58733.61    57532.55    817.97 o 
  -6   0  16     3315.14     3056.81    136.91 o 
  -4   0  16    42236.62    41302.02    730.65 o 
  -2   0  16   107852.46   111418.80   1185.32 o 
   0   0  16    39632.25    39982.96    456.42 o 
   2   0  16    54598.66    52736.13    580.18 o 
   4   0  16      700.62      603.32     74.79 o 
   6   0  16    17336.25    17473.42    553.30 o 
   8   0  16     2151.38     2425.94    226.02 o 
  10   0  16    58141.83    56083.57   1309.71 o 
  12   0  16     3711.53     3727.21    321.85 o 
  14   0  16     9494.28     9125.16    534.61 o 
 -15   1  16      440.31      711.71    135.95 o 
 -13   1  16     3476.06     3712.75    175.86 o 
 -11   1  16      218.47      342.34     71.83 o 
  -9   1  16    12138.13    12120.83    428.99 o 
  -7   1  16      400.21      444.90     47.79 o 
  -5   1  16    33158.12    33437.50    309.24 o 
  -3   1  16     5206.83     5418.95     82.56 o 
  -1   1  16    25904.87    27914.07    246.90 o 
   1   1  16    56857.77    58504.40    489.63 o 
   3   1  16     4976.93     5369.66    122.79 o 
   5   1  16     2087.76     1783.25    141.02 o 
   7   1  16     1072.20     1000.72     88.95 o 
   9   1  16     6133.76     5934.98    184.03 o 
  11   1  16     7999.56     7794.63    317.63 o 
  13   1  16      156.56      221.58     88.39 o 
 -14   2  16     3981.48     4261.51    198.44 o 
 -12   2  16     1406.55     1544.06    121.53 o 
 -10   2  16    12941.05    12810.71    298.03 o 
  -8   2  16    22466.54    22088.79    371.15 o 
  -6   2  16       62.35      112.24     67.23 o 
  -4   2  16    51649.29    50545.89    481.04 o 
  -2   2  16    40393.03    42368.16    375.78 o 
   0   2  16    22184.81    22145.77    242.07 o 
   2   2  16    39799.93    39828.36    463.54 o 
   4   2  16     4208.45     4064.38    141.80 o 
   6   2  16    29080.79    27306.78    524.82 o 
   8   2  16      800.58     1154.78     99.96 o 
  10   2  16    18474.62    17870.28    350.58 o 
  12   2  16      958.69     1281.83    146.82 o 
  14   2  16    10013.62     9262.60    385.41 o 
 -15   3  16      683.79      945.71    179.31 o 
 -13   3  16    17848.39    18235.00    402.99 o 
 -11   3  16        3.61       65.10     57.34 o 
  -9   3  16    60886.36    58986.82    737.37 o 
  -7   3  16    28339.10    28586.63    434.25 o 
  -5   3  16    45900.03    45498.80    570.68 o 
  -3   3  16    93071.91    95813.84    849.90 o 
  -1   3  16    17898.39    18031.83    209.72 o 
   1   3  16    83158.98    85336.34    747.84 o 
   3   3  16      132.18      202.82     34.13 o 
   5   3  16    33454.21    33211.59    618.54 o 
   7   3  16     3503.39     3242.75    149.16 o 
   9   3  16     8437.06     8680.56    212.57 o 
  11   3  16    11337.90    11468.33    321.15 o 
  13   3  16      950.20      886.71    138.29 o 
 -14   4  16        2.14       -0.34     75.42 o 
 -12   4  16      803.73      979.53    106.29 o 
 -10   4  16       22.94      136.58     59.61 o 
  -8   4  16     2464.24     2165.16    122.27 o 
  -6   4  16     8741.69     8855.57    228.51 o 
  -4   4  16     2386.33     2648.59    121.04 o 
  -2   4  16     1327.49     1423.24     87.06 o 
   0   4  16       71.40       99.06     28.21 o 
   2   4  16     5554.28     5644.86    288.82 o 
   4   4  16      767.38      760.40     73.74 o 
   6   4  16    14715.18    13700.50    879.63 o 
   8   4  16      546.26      659.54     85.45 o 
  10   4  16      107.73      141.70     53.50 o 
  12   4  16        0.91       70.02     65.59 o 
 -13   5  16    13221.40    13186.73    450.40 o 
 -11   5  16        0.66       31.28     69.03 o 
  -9   5  16    25168.39    24661.73    444.58 o 
  -7   5  16     9388.75     9098.25    245.05 o 
  -5   5  16    15493.64    14982.12    306.48 o 
  -3   5  16    38192.31    36629.32    507.07 o 
  -1   5  16     1480.23     1534.91     97.27 o 
   1   5  16    59660.73    60545.44    971.65 o 
   3   5  16     4028.06     3929.88    146.94 o 
   5   5  16    25683.69    24300.28    411.27 o 
   7   5  16     9148.97     9021.39    339.36 o 
   9   5  16     7390.06     7345.69    293.70 o 
  11   5  16    15153.44    15030.03    320.64 o 
  13   5  16     1268.53     1248.46    161.61 o 
 -12   6  16     2670.51     2527.06    206.91 o 
 -10   6  16     5871.78     6271.64    293.00 o 
  -8   6  16     6205.08     6373.97    218.80 o 
  -6   6  16      154.60      164.11     68.40 o 
  -4   6  16     5586.14     5171.89    224.39 o 
  -2   6  16      482.64      569.34     70.41 o 
   0   6  16     5877.19     5733.47    233.36 o 
   2   6  16    54988.11    54268.76    878.84 o 
   4   6  16      488.73      459.60     66.02 o 
   6   6  16    61304.81    60083.80    781.32 o 
   8   6  16     5470.09     5366.96    211.87 o 
  10   6  16    17255.72    17130.51    344.58 o 
  12   6  16     7509.79     7710.26    240.87 o 
 -11   7  16      133.81      345.82    191.06 o 
  -9   7  16     2703.42     2492.78    193.45 o 
  -7   7  16      159.09      235.12    125.97 o 
  -5   7  16     7147.55     6825.68    274.73 o 
  -3   7  16    12595.75    11942.19    292.58 o 
  -1   7  16       16.18       98.86     50.98 o 
   1   7  16     3623.61     3465.91    205.53 o 
   3   7  16      739.94      894.98    115.15 o 
   5   7  16      458.99      625.88     83.80 o 
   7   7  16      278.23      305.90     72.74 o 
   9   7  16      918.33      944.28     93.99 o 
 -10   8  16     7170.94     6658.40    781.42 o 
  -8   8  16    13515.82    13839.35    542.15 o 
  -6   8  16      546.55      523.48    108.65 o 
  -4   8  16    29119.33    27584.73    576.47 o 
  -2   8  16     6509.72     6079.23    248.70 o 
   0   8  16     9073.81     9094.43    467.11 o 
   2   8  16    15667.09    16536.57    473.42 o 
   4   8  16       93.34      131.27     71.93 o 
   6   8  16    14686.61    15536.68    469.54 o 
   8   8  16        8.61       71.24     54.85 o 
  -7   9  16     4998.91     5208.07    278.27 o 
  -5   9  16     4257.71     3935.69    231.44 o 
  -3   9  16    12703.74    11992.65    401.13 o 
  -1   9  16     5354.62     5346.84    622.91 o 
   1   9  16    15388.37    14412.37   1162.34 o 
   3   9  16      562.62      769.65    216.07 o 
   5   9  16    13271.25    13648.56    451.27 o 
   7   9  16     4324.03     4139.62    207.60 o 
  -4  10  16     4602.72     4440.01    290.85 o 
  -2  10  16     2258.10     2323.53    200.60 o 
   0  10  16     1133.90     1431.07    163.03 o 
   2  10  16     4001.52     4238.59    307.39 o 
   4  10  16     1071.73     1259.36    153.41 o 
 -15   1  17     3796.07     4544.70    269.13 o 
 -13   1  17    10044.44    10021.62    361.41 o 
 -11   1  17    18049.76    17807.64    360.20 o 
  -9   1  17     8093.99     7892.39    383.94 o 
  -7   1  17    41889.94    40499.86    439.30 o 
  -5   1  17      801.57      734.50     52.11 o 
  -3   1  17    44245.70    41558.23    332.31 o 
  -1   1  17    22898.55    23625.67    223.87 o 
   1   1  17    14134.28    13191.85    158.56 o 
   3   1  17    76058.06    76639.13    693.64 o 
   5   1  17     6773.83     6083.25    183.17 o 
   7   1  17    46341.13    46390.29    630.94 o 
   9   1  17     3923.38     4365.17    223.40 o 
  11   1  17    20961.41    20612.00    538.48 o 
  13   1  17     6703.82     6587.96    382.12 o 
 -14   2  17       13.46       63.39     85.55 o 
 -12   2  17     7244.83     7532.82    245.27 o 
 -10   2  17      229.95      201.83     63.22 o 
  -8   2  17    17590.91    17063.95    327.87 o 
  -6   2  17    11360.64    10577.41    561.79 o 
  -4   2  17      679.49      590.59     38.69 o 
  -2   2  17    15056.18    13642.92    175.85 o 
   0   2  17       20.90       46.13     21.76 o 
   2   2  17    17954.37    16630.63    229.15 o 
   4   2  17     8350.39     8984.32    164.05 o 
   6   2  17    22810.14    21993.39    378.99 o 
   8   2  17    22750.96    23750.33    525.35 o 
  10   2  17      144.21      227.88     59.25 o 
  12   2  17     9958.92    10256.07    382.93 o 
  14   2  17       14.19      117.13     90.70 o 
 -13   3  17       85.98      128.84     70.21 o 
 -11   3  17      633.13      718.58     87.20 o 
  -9   3  17     1907.79     1805.84    118.56 o 
  -7   3  17       34.67       81.66     45.55 o 
  -5   3  17     4647.06     4603.46    156.12 o 
  -3   3  17     1254.96     1156.94     69.50 o 
  -1   3  17     4992.80     5114.85    158.47 o 
   1   3  17     7125.84     7077.52    144.53 o 
   3   3  17    18904.97    19565.75    361.38 o 
   5   3  17      121.46      120.71     44.94 o 
   7   3  17     1105.05     1166.95     97.79 o 
   9   3  17      943.47      977.02     90.13 o 
  11   3  17     1870.73     1838.60    125.57 o 
  13   3  17      486.58      720.99    130.62 o 
 -14   4  17     1087.83     1206.94    158.06 o 
 -12   4  17    17016.06    17457.24    392.53 o 
 -10   4  17     2958.70     2987.14    155.40 o 
  -8   4  17    12851.21    13035.25    300.23 o 
  -6   4  17    15731.78    15164.00    311.22 o 
  -4   4  17     8452.91     8416.75    216.57 o 
  -2   4  17    75933.66    77129.98    732.98 o 
   0   4  17     4613.90     4935.51    127.27 o 
   2   4  17    96601.28    97231.25    854.08 o 
   4   4  17     8766.11     8786.86    224.66 o 
   6   4  17    16928.54    16649.19    342.36 o 
   8   4  17    24992.32    23979.32    538.40 o 
  10   4  17     5419.00     5295.10    179.72 o 
  12   4  17    27125.58    26354.69    491.03 o 
 -13   5  17     2385.70     2740.40    405.63 o 
 -11   5  17     4509.84     4453.81    199.67 o 
  -9   5  17      875.25     1039.88     98.97 o 
  -7   5  17    10796.89    10850.70    273.33 o 
  -5   5  17      384.92      471.87     67.22 o 
  -3   5  17    23172.66    23233.53    454.33 o 
  -1   5  17     6790.43     6804.91    192.68 o 
   1   5  17    14266.96    13915.38    668.87 o 
   3   5  17     3593.48     3616.46    209.93 o 
   5   5  17      753.29      800.55     80.45 o 
   7   5  17    13605.44    13324.05    319.22 o 
   9   5  17      754.50      878.76     84.03 o 
  11   5  17     6668.45     6520.92    211.87 o 
 -12   6  17     7649.82     7912.64    348.53 o 
 -10   6  17      750.62      690.65     92.90 o 
  -8   6  17     2740.85     2778.62    149.51 o 
  -6   6  17     7079.92     7068.38    275.04 o 
  -4   6  17     1520.14     1514.60    150.98 o 
  -2   6  17    17727.08    17829.23    341.98 o 
   0   6  17      142.59      107.54     53.58 o 
   2   6  17    26231.67    25808.68    549.16 o 
   4   6  17     2042.87     2003.51    118.88 o 
   6   6  17    10571.95    10587.45    285.04 o 
   8   6  17     2149.30     2291.16    146.26 o 
  10   6  17     2783.72     2951.50    147.34 o 
 -11   7  17    10846.51    11365.51    903.17 o 
  -9   7  17     2588.50     2667.08    200.80 o 
  -7   7  17    35250.30    33874.79    679.58 o 
  -5   7  17     4781.90     4350.97    222.07 o 
  -3   7  17    42248.35    40247.04    512.14 o 
  -1   7  17     9479.68     9113.63    246.50 o 
   1   7  17    25728.24    25514.61    569.29 o 
   3   7  17    24251.52    23429.37    544.61 o 
   5   7  17     2839.35     2875.51    193.25 o 
   7   7  17    31692.04    30385.89    937.93 o 
   9   7  17      680.61      703.73     84.70 o 
 -10   8  17      686.09      654.17    144.65 o 
  -8   8  17     2311.79     1983.48    286.89 o 
  -6   8  17     9457.28     8829.05    336.69 o 
  -4   8  17      133.40      121.89     62.00 o 
  -2   8  17     4706.55     4519.78    186.26 o 
   0   8  17       25.75      -24.22     67.50 o 
   2   8  17     1619.56     1786.25    163.12 o 
   4   8  17      112.21      316.84     88.80 o 
   6   8  17     5435.88     5631.43    282.53 o 
   8   8  17     1201.60     1052.78    115.85 o 
  -7   9  17    16171.60    15633.99    683.78 o 
  -5   9  17        7.00       41.84     86.19 o 
  -3   9  17    17471.97    17599.93    513.50 o 
  -1   9  17     2391.64     2310.98    190.88 o 
   1   9  17    11236.14    11863.84    420.81 o 
   3   9  17     4181.01     4325.63    274.84 o 
   5   9  17      907.28     1015.06    138.72 o 
   7   9  17     6705.63     7121.67    271.41 o 
  -4  10  17     4643.81     4444.39    291.41 o 
  -2  10  17    15960.07    16900.97    527.12 o 
   0  10  17       21.14       22.45     78.00 o 
   2  10  17    19053.17    20748.23    588.74 o 
 -14   0  18     7444.11     8615.86    503.27 o 
 -12   0  18    18590.50    18464.89    699.76 o 
 -10   0  18    35241.74    35045.08    944.46 o 
  -8   0  18      439.17      495.92    126.57 o 
  -6   0  18    37852.30    36060.53    564.39 o 
  -4   0  18     5406.54     6204.52    145.36 o 
  -2   0  18    47324.29    48096.98   1005.24 o 
   0   0  18    35392.00    35087.27    428.58 o 
   2   0  18    43805.70    44210.38    521.98 o 
   4   0  18    71597.67    72186.15   1110.51 o 
   6   0  18     4825.52     4361.27    285.09 o 
   8   0  18    36161.71    36138.41    946.87 o 
  10   0  18    21913.94    21846.14    773.89 o 
  12   0  18    20419.01    20207.35    783.53 o 
  14   0  18    16950.22    17336.00    767.26 o 
 -15   1  18     2305.71     2736.29    217.83 o 
 -13   1  18     1056.38     1198.67    154.84 o 
 -11   1  18     7677.51     7502.87    232.89 o 
  -9   1  18     1174.41     1353.81     99.82 o 
  -7   1  18     4796.20     4833.49    129.91 o 
  -5   1  18      164.42      253.28     36.37 o 
  -3   1  18    20136.74    20654.57    203.98 o 
  -1   1  18    20590.84    20354.73    213.12 o 
   1   1  18     4118.66     4404.38     91.65 o 
   3   1  18    11946.36    11332.07    334.76 o 
   5   1  18      416.30      465.27     63.13 o 
   7   1  18      916.00     1054.38     95.01 o 
   9   1  18     6706.40     7094.67    287.69 o 
  11   1  18      476.21      589.13    110.37 o 
  13   1  18     2170.95     2148.64    192.20 o 
 -14   2  18     6240.72     6463.09    480.67 o 
 -12   2  18     4059.96     4268.56    222.78 o 
 -10   2  18    15824.04    15572.57    338.22 o 
  -8   2  18      213.24      302.92     58.23 o 
  -6   2  18    14279.15    13696.94    277.16 o 
  -4   2  18    16372.12    16788.78    205.59 o 
  -2   2  18    35139.39    35492.67    340.16 o 
   0   2  18     5897.96     5568.84    160.47 o 
   2   2  18    39478.22    40327.08    424.23 o 
   4   2  18    58412.55    58442.05    657.86 o 
   6   2  18     2732.32     2687.06    134.27 o 
   8   2  18    35973.70    35294.12    779.95 o 
  10   2  18     8462.17     8872.60    335.88 o 
  12   2  18     6748.41     6772.85    313.65 o 
  14   2  18     9648.40     9515.63    401.42 o 
 -13   3  18      723.00      620.21    112.08 o 
 -11   3  18    28365.24    26946.67    471.42 o 
  -9   3  18    11561.60    11644.19    288.11 o 
  -7   3  18    13685.45    13508.68    363.74 o 
  -5   3  18    28313.15    29145.59    434.02 o 
  -3   3  18    16033.08    16206.88    224.43 o 
  -1   3  18    60129.04    61074.32    582.79 o 
   1   3  18      917.76     1202.37    156.84 o 
   3   3  18    71753.30    73497.59    680.33 o 
   5   3  18     7793.98     7964.56    219.41 o 
   7   3  18    52958.58    51828.93    695.27 o 
   9   3  18    20310.54    20073.70    782.63 o 
  11   3  18     1931.75     1985.54    131.74 o 
  13   3  18    15189.51    15343.13    902.27 o 
 -14   4  18      546.59      456.64    118.45 o 
 -12   4  18       16.06       75.33     62.91 o 
 -10   4  18      705.77      821.08     94.68 o 
  -8   4  18      127.73      214.17     59.31 o 
  -6   4  18     5592.97     5372.50    182.44 o 
  -4   4  18      313.89      307.00     56.37 o 
  -2   4  18      921.51     1105.06     73.09 o 
   0   4  18       27.18       46.36     29.13 o 
   2   4  18        2.05      -14.68     31.90 o 
   4   4  18     1740.34     1803.37    125.02 o 
   6   4  18      109.04      192.87     82.11 o 
   8   4  18     1414.39     1476.97    148.81 o 
  10   4  18     1097.90      965.82     89.77 o 
  12   4  18      691.22      889.37    104.97 o 
 -13   5  18      680.55      686.50    126.67 o 
 -11   5  18    17302.53    16463.65    383.02 o 
  -9   5  18     8645.38     8687.22    261.20 o 
  -7   5  18    27317.79    26533.45    449.45 o 
  -5   5  18    15739.59    15945.47    329.86 o 
  -3   5  18     4682.81     4608.97    167.13 o 
  -1   5  18    26194.03    26367.74    432.15 o 
   1   5  18       29.36      167.49     75.34 o 
   3   5  18    42760.44    42432.93    681.40 o 
   5   5  18     9131.04     8572.33    241.98 o 
   7   5  18    19090.23    19097.70    395.30 o 
   9   5  18    22770.19    22380.11    602.80 o 
  11   5  18     3864.75     3959.52    201.83 o 
 -12   6  18      663.12      875.64    139.63 o 
 -10   6  18     8077.87     8001.26    262.63 o 
  -8   6  18      491.40      507.25     79.47 o 
  -6   6  18    28348.42    27023.95    999.91 o 
  -4   6  18     2755.62     2637.18    224.81 o 
  -2   6  18    27275.13    26696.00    436.03 o 
   0   6  18    73340.79    71391.93   1813.88 o 
   2   6  18     4243.31     4189.81    289.00 o 
   4   6  18    57291.00    55434.56    725.64 o 
   6   6  18     2061.58     2228.09    136.89 o 
   8   6  18    52936.55    50638.14    941.62 o 
  10   6  18     3251.38     3532.83    161.10 o 
 -11   7  18     3253.86     3195.73    232.95 o 
  -9   7  18       87.17       69.74     75.02 o 
  -7   7  18     1148.59     1397.61    247.11 o 
  -5   7  18      323.36      320.88     84.74 o 
  -3   7  18      547.85      493.49     67.62 o 
  -1   7  18      274.85      272.53     81.18 o 
   1   7  18     1798.98     1962.73    161.21 o 
   3   7  18    11058.19    10367.79    363.07 o 
   5   7  18     2431.93     2758.60    282.98 o 
   7   7  18     2487.02     2276.43    147.49 o 
   9   7  18     1159.34     1106.33    100.98 o 
  -8   8  18       15.78       -1.40     73.22 o 
  -6   8  18    13190.78    12988.93    568.66 o 
  -4   8  18     2464.80     2338.29    146.39 o 
  -2   8  18    17926.67    16551.99    670.22 o 
   0   8  18    17738.02    18164.11    505.97 o 
   2   8  18    11028.62    11163.27    390.93 o 
   4   8  18    27798.10    27015.94    967.06 o 
   6   8  18     1791.25     2004.20    178.65 o 
   8   8  18    21784.65    22002.13    478.04 o 
  -7   9  18     6991.67     6938.05    322.32 o 
  -5   9  18     7424.01     7205.31    260.98 o 
  -3   9  18     5624.73     5758.25    291.80 o 
  -1   9  18    15786.54    14596.05    796.19 o 
   1   9  18      151.49      241.96     97.65 o 
   3   9  18     6170.24     6413.88    312.39 o 
   5   9  18      813.47      838.94    235.06 o 
  -2  10  18     2472.11     2768.95    218.78 o 
   0  10  18      241.59      546.92    116.12 o 
   2  10  18     7018.39     7542.54    352.30 o 
 -15   1  19     3756.94     4317.60    270.46 o 
 -13   1  19     7474.21     8309.58    841.40 o 
 -11   1  19     6010.18     6234.25    215.01 o 
  -9   1  19    59457.01    58127.38    911.04 o 
  -7   1  19     1305.98     1322.08     93.46 o 
  -5   1  19    47604.98    47341.12    429.92 o 
  -3   1  19     4201.35     4550.44     97.73 o 
  -1   1  19    47349.33    48063.37    386.44 o 
   1   1  19    51803.58    52420.74    419.77 o 
   3   1  19    11843.37    11803.58    214.60 o 
   5   1  19    66779.52    67868.97    802.10 o 
   7   1  19      732.19      709.23     87.83 o 
   9   1  19    44171.11    45026.59    804.41 o 
  11   1  19     2780.34     3257.78    220.41 o 
  13   1  19     9530.95     8739.82    374.40 o 
 -14   2  19     5285.54     6246.46    310.00 o 
 -12   2  19       11.07       99.87     64.33 o 
 -10   2  19    10484.75    10221.33    272.09 o 
  -8   2  19     5039.54     5308.14    184.58 o 
  -6   2  19     9062.07     8803.18    223.61 o 
  -4   2  19    22440.13    21507.90    294.88 o 
  -2   2  19     1132.12     1312.69     57.48 o 
   0   2  19    49373.82    49035.28    440.46 o 
   2   2  19      553.39      585.86     48.88 o 
   4   2  19    58268.28    59044.23    581.70 o 
   6   2  19    28239.51    26412.77    436.74 o 
   8   2  19     2399.59     2262.03    141.45 o 
  10   2  19    14178.28    14176.48    487.30 o 
  12   2  19     1133.05     1216.43    148.79 o 
 -13   3  19       10.07       34.79     62.64 o 
 -11   3  19      348.41      487.03     82.52 o 
  -9   3  19      513.22      521.60     79.62 o 
  -7   3  19     7517.30     7076.61    211.41 o 
  -5   3  19     1250.74     1485.06    113.38 o 
  -3   3  19     5072.79     5376.69    143.41 o 
  -1   3  19      137.13      152.84     29.59 o 
   1   3  19     7200.44     7128.70    151.73 o 
   3   3  19      301.68      230.43     51.03 o 
   5   3  19    15696.52    15491.99    317.52 o 
   7   3  19     3366.06     3247.01    157.77 o 
   9   3  19     8359.67     8396.51    265.35 o 
  11   3  19      115.07      111.98     80.89 o 
  13   3  19       24.05       96.52    113.01 o 
 -12   4  19       47.15      181.43     71.90 o 
 -10   4  19    33635.44    32079.05    527.20 o 
  -8   4  19    14830.08    14302.56    323.75 o 
  -6   4  19    21275.88    20379.37    368.16 o 
  -4   4  19    59549.99    57904.15    612.03 o 
  -2   4  19     1379.08     1323.21    107.18 o 
   0   4  19    86954.70    86372.84   1049.21 o 
   2   4  19     2183.66     2224.02    190.94 o 
   4   4  19    42527.87    41748.53    572.87 o 
   6   4  19     8312.08     7935.96    235.21 o 
   8   4  19    17380.26    16791.25    377.13 o 
  10   4  19    22955.94    23126.63    394.39 o 
  12   4  19       66.57       85.32     95.53 o 
 -13   5  19      944.07     1038.66    152.11 o 
 -11   5  19     3011.02     3032.99    168.86 o 
  -9   5  19     4705.13     4906.62    198.69 o 
  -7   5  19      723.42      920.46     92.36 o 
  -5   5  19     6631.98     6696.58    249.52 o 
  -3   5  19      122.62      151.47     53.58 o 
  -1   5  19    16423.70    16234.00    317.72 o 
   1   5  19    19246.06    18938.09    445.99 o 
   3   5  19      580.86      572.21     70.49 o 
   5   5  19    11190.98    11045.22    280.14 o 
   7   5  19      398.95      313.97     71.92 o 
   9   5  19    11274.92    10876.84    448.16 o 
  11   5  19     4002.81     3887.73    170.38 o 
 -12   6  19       17.53       58.66     79.89 o 
 -10   6  19    13344.38    13524.76    490.48 o 
  -8   6  19      169.89      306.44     94.53 o 
  -6   6  19    17204.11    16668.68    446.52 o 
  -4   6  19     4738.06     4818.68    186.67 o 
  -2   6  19    13017.02    13584.90    306.56 o 
   0   6  19     9207.39     9474.22    609.95 o 
   2   6  19     6447.10     6790.83    283.50 o 
   4   6  19     6749.80     7022.89    290.16 o 
   6   6  19       86.01      226.83     67.25 o 
   8   6  19     1350.96     1408.25    123.81 o 
  10   6  19     4048.30     4356.79    239.85 o 
 -11   7  19     5194.65     5127.52    287.46 o 
  -9   7  19    16568.71    16584.83    493.91 o 
  -7   7  19      149.09      159.55     74.72 o 
  -5   7  19    39577.71    37299.32    702.24 o 
  -3   7  19     6928.31     6804.10    280.43 o 
  -1   7  19    29217.66    28521.01    889.01 o 
   1   7  19    19117.62    19333.41    511.54 o 
   3   7  19    17584.76    17666.68    821.51 o 
   5   7  19    55138.75    52997.04    940.21 o 
   7   7  19      173.01      181.25     82.41 o 
   9   7  19    17693.48    18327.90    370.93 o 
  -8   8  19     1930.86     1831.36    174.46 o 
  -6   8  19       56.82       52.39     68.13 o 
  -4   8  19     4184.86     4095.81    165.62 o 
  -2   8  19       64.23       72.92     69.89 o 
   0   8  19      850.46      630.40    129.58 o 
   2   8  19      190.96      298.97     89.48 o 
   4   8  19     4245.25     4501.13    257.92 o 
   6   8  19     2938.93     3123.25    221.72 o 
   8   8  19     1069.20     1106.40    119.55 o 
  -7   9  19      202.52      153.60     99.28 o 
  -5   9  19    11682.01    10939.69    325.06 o 
  -3   9  19     1015.47     1304.13    160.53 o 
  -1   9  19     4427.10     4851.79    271.42 o 
   1   9  19    10480.30    10135.47    886.30 o 
   3   9  19     2184.70     2119.57    188.71 o 
   5   9  19     8552.60     9482.72    391.62 o 
  -2  10  19     5447.40     5680.53    308.95 o 
   0  10  19    24369.33    25905.92    682.10 o 
 -14   0  20    12393.38    12861.41    618.39 o 
 -12   0  20    18248.50    18666.20    713.02 o 
 -10   0  20     4007.09     3636.80    305.58 o 
  -8   0  20    78004.41    75721.09   2159.54 o 
  -6   0  20     9057.37     8448.30   1017.69 o 
  -4   0  20    99283.88    98970.44    982.77 o 
  -2   0  20    37657.59    38487.11    468.61 o 
   0   0  20    49993.63    51629.05    587.60 o 
   2   0  20    38107.08    37356.01    476.03 o 
   4   0  20    20697.26    21202.62    441.77 o 
   6   0  20    16403.22    18017.07    618.39 o 
   8   0  20     1908.95     1881.69    228.43 o 
  10   0  20    25995.09    25613.13    837.18 o 
  12   0  20     7575.37     8808.73    520.75 o 
 -13   1  20     2096.77     1870.79    181.65 o 
 -11   1  20      615.76      670.85    119.31 o 
  -9   1  20     1528.44     1804.68    117.86 o 
  -7   1  20     2084.42     2200.57    118.42 o 
  -5   1  20      705.14      693.50     47.60 o 
  -3   1  20    10236.32    10567.79    154.04 o 
  -1   1  20    15980.41    17428.31    195.00 o 
   1   1  20    27027.95    26734.76    263.52 o 
   3   1  20    17635.32    18521.12    275.39 o 
   5   1  20     1221.09     1096.03     91.02 o 
   7   1  20     7665.31     8006.46    244.24 o 
   9   1  20     3523.94     3484.23    213.93 o 
  11   1  20     6512.86     6390.16    303.66 o 
  13   1  20      219.58      372.54    110.88 o 
 -14   2  20     1675.52     1666.78    180.28 o 
 -12   2  20     3267.22     3674.05    230.17 o 
 -10   2  20     3037.54     2720.05    147.38 o 
  -8   2  20    24130.19    23943.11    409.02 o 
  -6   2  20       49.67      150.61     48.14 o 
  -4   2  20    36188.09    35787.74    371.95 o 
  -2   2  20    20967.09    20722.21    281.15 o 
   0   2  20    16354.12    17458.23    222.45 o 
   2   2  20    58471.51    57437.96    565.70 o 
   4   2  20      391.90      440.48     97.76 o 
   6   2  20    30095.55    29383.15    473.79 o 
   8   2  20    10265.59    10312.06    530.00 o 
  10   2  20     4854.33     4784.98    362.84 o 
  12   2  20     5531.25     5325.97    287.46 o 
 -13   3  20    10528.76    10732.09    313.21 o 
 -11   3  20       12.34       90.68     60.02 o 
  -9   3  20    28168.64    27712.55    564.02 o 
  -7   3  20    10539.66    10539.70    264.23 o 
  -5   3  20    13889.75    14077.55    251.13 o 
  -3   3  20    43548.18    43201.17    485.78 o 
  -1   3  20      642.08      741.59     48.42 o 
   1   3  20    45820.75    45393.71    477.30 o 
   3   3  20    27512.39    27479.28    419.70 o 
   5   3  20    32896.44    32500.11    494.88 o 
   7   3  20    33294.69    32082.71    519.03 o 
   9   3  20     3127.54     3114.67    168.27 o 
  11   3  20    13141.07    13534.47    445.65 o 
  13   3  20       34.55       81.61     82.54 o 
 -12   4  20      777.85     1227.16    119.08 o 
 -10   4  20     1202.97     1330.54    116.03 o 
  -8   4  20      401.76      413.01     75.26 o 
  -6   4  20      101.58      164.06     51.93 o 
  -4   4  20     6140.22     6070.47    170.60 o 
  -2   4  20      129.67      137.98     40.88 o 
   0   4  20      293.41      377.36     60.05 o 
   2   4  20     2048.24     2150.56    109.48 o 
   4   4  20     1393.40     1308.29     96.57 o 
   6   4  20    10733.60     9649.70    303.40 o 
   8   4  20        5.23      109.48     56.72 o 
  10   4  20       78.66      101.44     56.79 o 
  12   4  20        1.26       26.42     78.83 o 
 -11   5  20     2249.92     2414.66    153.44 o 
  -9   5  20    18207.73    18782.94    584.20 o 
  -7   5  20    25995.97    25055.61    442.94 o 
  -5   5  20    15775.48    15763.77    612.36 o 
  -3   5  20    37287.75    36018.63    526.42 o 
  -1   5  20       34.17       37.59     46.69 o 
   1   5  20    42413.08    40984.13   1000.21 o 
   3   5  20     2603.97     2534.73    127.87 o 
   5   5  20    27592.10    26256.08    449.09 o 
   7   5  20     6197.21     6467.30    248.15 o 
   9   5  20     4255.35     4095.95    197.75 o 
  11   5  20     9453.67     9967.21    269.79 o 
 -12   6  20    11812.96    11979.77    437.86 o 
 -10   6  20     1181.56     1291.23    123.06 o 
  -8   6  20    47063.92    45564.14    670.65 o 
  -6   6  20     6833.18     6955.25    284.32 o 
  -4   6  20    71583.84    70576.51    867.96 o 
  -2   6  20    17572.54    17450.44    368.63 o 
   0   6  20    35004.82    34512.80    679.65 o 
   2   6  20    32706.53    32442.02    660.61 o 
   4   6  20    14935.90    13753.33    822.11 o 
   6   6  20    40876.66    37923.23   1038.58 o 
   8   6  20       15.52       89.11     63.89 o 
  10   6  20    14304.66    14468.41    327.14 o 
  -9   7  20      142.07      130.16     90.10 o 
  -7   7  20     1381.34      968.11    133.20 o 
  -5   7  20     1692.54     1688.14    125.95 o 
  -3   7  20     1014.99      990.05     99.64 o 
  -1   7  20     1217.48     1142.45    283.58 o 
   1   7  20     2926.27     2727.78    193.03 o 
   3   7  20     9766.43     9202.28    350.46 o 
   5   7  20       42.49      175.20     81.24 o 
   7   7  20     2252.59     2196.32    207.03 o 
   9   7  20      101.29      124.17     61.38 o 
  -8   8  20    15722.22    14856.60    549.98 o 
  -6   8  20       75.93       -1.30     63.41 o 
  -4   8  20    24887.54    23068.14    454.31 o 
  -2   8  20     4859.73     4649.01    257.90 o 
   0   8  20    13440.03    12986.50    578.31 o 
   2   8  20    19265.21    20302.98    557.98 o 
   4   8  20      210.94      225.84     90.51 o 
   6   8  20    18654.86    19368.47   1069.52 o 
  -5   9  20      332.98      420.45     78.23 o 
  -3   9  20     8983.82     8909.72    372.56 o 
  -1   9  20        1.15       10.33     64.76 o 
   1   9  20     4957.72     5644.97    300.21 o 
   3   9  20     1858.91     2156.39    193.45 o 
   5   9  20     3427.57     3779.76    252.02 o 
 -13   1  21     6971.55     7359.52    329.93 o 
 -11   1  21    19976.25    20710.17    958.32 o 
  -9   1  21      417.42      408.28     72.58 o 
  -7   1  21    65876.10    65630.96   1153.61 o 
  -5   1  21     4289.31     4289.87     96.16 o 
  -3   1  21    77331.35    78118.16    637.87 o 
  -1   1  21    26793.35    26953.91    263.96 o 
   1   1  21    11353.38    11819.60    164.24 o 
   3   1  21    56910.55    57472.79    580.39 o 
   5   1  21     6115.03     6356.61    202.74 o 
   7   1  21    29580.76    29294.52    492.73 o 
   9   1  21      286.71      370.83     96.70 o 
  11   1  21    10858.84    10834.47    401.09 o 
  13   1  21     6787.86     7545.65    416.78 o 
 -14   2  21       56.95      149.04    107.08 o 
 -12   2  21    13233.37    13431.63    340.81 o 
 -10   2  21     1873.04     2159.49    136.92 o 
  -8   2  21    27645.28    27359.79    449.05 o 
  -6   2  21    24791.65    24173.85    399.29 o 
  -4   2  21    23442.08    24094.47    326.80 o 
  -2   2  21    79056.66    78939.28    647.88 o 
   0   2  21       74.43      136.06     31.10 o 
   2   2  21    38523.72    39263.68    434.06 o 
   4   2  21     6379.47     6107.02    227.66 o 
   6   2  21    24707.79    24531.60    429.73 o 
   8   2  21    11797.53    11453.54    310.48 o 
  10   2  21      807.47      836.50    124.08 o 
  12   2  21     9241.17     9617.17    388.84 o 
 -13   3  21     1124.68     1002.09    116.83 o 
 -11   3  21     1995.33     2262.68    155.72 o 
  -9   3  21        1.88      155.01     59.30 o 
  -7   3  21    12655.26    11798.94    329.13 o 
  -5   3  21     1338.57     1207.00     95.17 o 
  -3   3  21     9340.75     9708.95    204.48 o 
  -1   3  21     1890.65     1940.23     91.22 o 
   1   3  21     2552.70     2733.37    127.46 o 
   3   3  21    25679.39    25096.04    401.22 o 
   5   3  21     1337.78     1261.52    102.21 o 
   7   3  21     6569.50     6230.62    220.88 o 
   9   3  21      637.25      780.67     98.12 o 
  11   3  21     3375.32     3190.28    226.25 o 
 -12   4  21    28587.12    26864.85    509.65 o 
 -10   4  21     7506.60     7115.08    334.70 o 
  -8   4  21    26579.40    27016.25    466.11 o 
  -6   4  21    15451.95    14952.14    327.15 o 
  -4   4  21    15989.08    15707.97    250.33 o 
  -2   4  21    28038.64    27182.65    370.28 o 
   0   4  21     4256.39     4182.25    189.37 o 
   2   4  21    31012.42    29227.78    440.67 o 
   4   4  21    10694.02    10604.79    361.11 o 
   6   4  21     8736.57     8666.36    254.89 o 
   8   4  21    20394.53    19923.99    425.35 o 
  10   4  21     1790.90     1806.57    116.75 o 
  12   4  21    18470.10    19502.33    677.76 o 
 -11   5  21     7932.89     7805.98    268.80 o 
  -9   5  21      179.70      338.74     75.58 o 
  -7   5  21     5606.05     5357.07    203.20 o 
  -5   5  21      305.41      389.68     75.08 o 
  -3   5  21    21735.99    21503.31    387.56 o 
  -1   5  21    28174.57    27977.09    445.69 o 
   1   5  21    19922.53    19992.46    488.99 o 
   3   5  21    17558.50    17512.89    462.12 o 
   5   5  21     1506.41     1586.00    116.83 o 
   7   5  21    13458.96    13240.29    335.35 o 
   9   5  21       17.24       84.09     64.89 o 
  11   5  21    11725.10    11808.40    297.53 o 
 -10   6  21       28.08      134.60     74.98 o 
  -8   6  21    13586.46    13926.22    428.56 o 
  -6   6  21     8549.30     8473.85    318.30 o 
  -4   6  21     4691.31     4764.03    165.91 o 
  -2   6  21     7661.29     7271.99    229.51 o 
   0   6  21      513.20      675.58    108.25 o 
   2   6  21    13426.50    12361.40    994.49 o 
   4   6  21     4850.16     4750.38    297.44 o 
   6   6  21     4107.82     3920.30    182.61 o 
   8   6  21     1945.88     2012.77    144.03 o 
  10   6  21       29.69       33.34     56.93 o 
  -9   7  21     3558.94     3431.64    444.51 o 
  -7   7  21    23658.97    23350.06    679.26 o 
  -5   7  21     3792.32     3318.84    170.55 o 
  -3   7  21    28041.58    27358.41    598.46 o 
  -1   7  21    22013.77    21115.45    547.18 o 
   1   7  21    12369.42    12041.31    405.63 o 
   3   7  21    37898.05    38212.72    767.46 o 
   5   7  21       67.52      -14.29     66.74 o 
   7   7  21    26177.49    26509.01    699.15 o 
   9   7  21     1830.81     1600.64    120.34 o 
  -8   8  21      303.23      420.41    110.92 o 
  -6   8  21     1727.78     1719.43    137.54 o 
  -4   8  21        7.87       58.74     60.53 o 
  -2   8  21     2092.52     1982.20    179.39 o 
   0   8  21        5.67       29.24     73.17 o 
   2   8  21      884.87      914.87    136.98 o 
   4   8  21     1241.94     1300.73    221.20 o 
   6   8  21      802.76     1083.83    185.34 o 
  -5   9  21     1844.68     1844.43    174.71 o 
  -3   9  21     5033.83     4894.10    282.06 o 
  -1   9  21    10421.90    10667.26    414.58 o 
   1   9  21     1571.94     1504.56    170.88 o 
   3   9  21     8047.44     7726.96    356.46 o 
 -14   0  22     5423.16     5719.80    424.92 o 
 -12   0  22     7053.64     7128.35    449.63 o 
 -10   0  22    22952.87    23778.46    800.41 o 
  -8   0  22      218.99      175.99    120.54 o 
  -6   0  22    29594.31    29573.87    635.57 o 
  -4   0  22     1737.32     1754.91    165.31 o 
  -2   0  22    21680.94    21710.85    325.95 o 
   0   0  22    31109.81    29128.78    402.64 o 
   2   0  22     9685.63     9483.07    216.71 o 
   4   0  22    96337.99    92983.14   1260.76 o 
   6   0  22     5156.93     5220.15    334.51 o 
   8   0  22    45392.54    45953.68   1159.03 o 
  10   0  22     6419.55     7372.45    458.67 o 
  12   0  22    16624.68    16563.31    744.96 o 
 -13   1  22        0.25       54.05    155.20 o 
 -11   1  22     2074.15     2093.00    184.53 o 
  -9   1  22     4195.90     4109.65    172.88 o 
  -7   1  22     1060.43      997.45     90.56 o 
  -5   1  22     1526.00     1596.40     80.45 o 
  -3   1  22     3778.46     3941.35    102.01 o 
  -1   1  22     5928.60     6729.82    144.72 o 
   1   1  22     5274.59     5904.76    133.01 o 
   3   1  22     5966.64     6250.26    171.10 o 
   5   1  22     4946.05     5035.86    234.30 o 
   7   1  22      312.77      441.02     80.02 o 
   9   1  22    10041.17    10635.29    376.30 o 
  11   1  22      135.82      157.86     96.74 o 
  13   1  22     3858.41     3648.64    259.24 o 
 -14   2  22     4840.36     5377.91    301.95 o 
 -12   2  22     2847.76     2800.15    211.89 o 
 -10   2  22    16765.00    16188.56    410.17 o 
  -8   2  22     1418.93     1415.37    107.99 o 
  -6   2  22    23580.03    22878.81    329.61 o 
  -4   2  22     5170.67     5395.03    148.79 o 
  -2   2  22    32141.76    32289.50    338.34 o 
   0   2  22     4493.00     4686.03    115.27 o 
   2   2  22     9554.78     9714.28    219.66 o 
   4   2  22    22759.94    23638.11    400.31 o 
   6   2  22     3198.55     3448.07    163.67 o 
   8   2  22     6432.91     6759.85    316.71 o 
  10   2  22      325.88      268.51     92.97 o 
  12   2  22     1041.12     1101.64    152.13 o 
 -13   3  22       11.40      150.71     84.68 o 
 -11   3  22    22092.72    21607.89    561.67 o 
  -9   3  22    11354.69    11123.99    294.03 o 
  -7   3  22     9539.06     9636.17    260.96 o 
  -5   3  22    35017.50    33962.06    431.08 o 
  -3   3  22     1858.45     2123.11    184.09 o 
  -1   3  22    32217.51    30806.96    390.78 o 
   1   3  22     2060.23     1867.77     84.73 o 
   3   3  22    19440.97    19258.53    345.43 o 
   5   3  22    36385.54    35077.04    864.31 o 
   7   3  22     5593.01     5717.81    214.91 o 
   9   3  22    19714.46    19552.23    433.21 o 
  11   3  22       11.21       43.57     77.67 o 
 -12   4  22     1210.15     1228.25    161.22 o 
 -10   4  22     1704.85     1530.91    143.48 o 
  -8   4  22      214.78      290.21     69.20 o 
  -6   4  22     3693.29     3771.87    235.69 o 
  -4   4  22      817.29      765.85     70.93 o 
  -2   4  22      671.59      587.87     61.47 o 
   0   4  22     1142.39     1352.95     95.20 o 
   2   4  22     3264.60     3356.26    141.27 o 
   4   4  22      300.00      353.44     65.34 o 
   6   4  22      269.81      259.19     66.87 o 
   8   4  22      290.82      340.88     75.95 o 
  10   4  22       36.51      119.46     56.90 o 
  12   4  22      627.38      733.40    136.33 o 
 -11   5  22     6355.67     6144.49    241.69 o 
  -9   5  22     4978.76     4866.12    206.45 o 
  -7   5  22     5967.01     5913.88    217.22 o 
  -5   5  22    10853.71    10935.97    245.47 o 
  -3   5  22     2734.24     2810.57    144.40 o 
  -1   5  22    21515.80    21517.51    385.37 o 
   1   5  22      545.75      593.51    101.05 o 
   3   5  22    21279.74    20799.04    516.95 o 
   5   5  22     8105.31     7832.80    243.00 o 
   7   5  22     7751.42     7552.11    372.76 o 
   9   5  22    14631.90    14833.00    384.92 o 
  11   5  22      142.76      208.23     72.51 o 
 -10   6  22    20113.37    20188.85    449.86 o 
  -8   6  22      588.10      735.62    109.46 o 
  -6   6  22    34370.82    32298.08    535.28 o 
  -4   6  22       92.73      111.63     57.89 o 
  -2   6  22    44943.21    43166.86    845.52 o 
   0   6  22    12754.13    12643.57    401.65 o 
   2   6  22    29544.34    28154.30    616.49 o 
   4   6  22    12538.82    12608.79    428.83 o 
   6   6  22      286.19      357.26     94.81 o 
   8   6  22     8184.32     8363.13    315.90 o 
  10   6  22      397.44      449.58     81.89 o 
  -9   7  22        0.52      122.57    103.97 o 
  -7   7  22      340.30      412.38     99.26 o 
  -5   7  22     1651.32     1623.42    111.44 o 
  -3   7  22      333.51      379.51     78.84 o 
  -1   7  22        8.54       -0.81     59.69 o 
   1   7  22        2.37       72.18     69.25 o 
   3   7  22       48.83       85.68     69.52 o 
   5   7  22       40.82      174.70     82.23 o 
   7   7  22     1366.27     1649.15    231.14 o 
  -8   8  22      104.33       52.93     76.28 o 
  -6   8  22    20089.00    19749.75    536.58 o 
  -4   8  22     1479.16     1408.38    161.99 o 
  -2   8  22    13136.93    12075.20    426.80 o 
   0   8  22    11641.10    10727.72    543.65 o 
   2   8  22     2227.04     2094.33    190.21 o 
   4   8  22    17119.34    18217.42    543.23 o 
   6   8  22      120.33      176.50     95.16 o 
  -5   9  22     6950.53     6546.67    255.71 o 
  -3   9  22      273.81      355.85    182.62 o 
  -1   9  22    13620.15    13623.39    500.86 o 
   1   9  22     3351.39     3291.86    235.98 o 
   3   9  22     8070.36     8575.56    379.51 o 
 -13   1  23     6847.95     7454.69    343.71 o 
 -11   1  23     3152.86     3084.81    216.22 o 
  -9   1  23    33109.93    32972.09    666.76 o 
  -7   1  23     1169.12     1019.29     90.93 o 
  -5   1  23    20632.22    20378.74    296.18 o 
  -3   1  23     3349.49     3146.07     94.10 o 
  -1   1  23    18930.44    19000.29    217.80 o 
   1   1  23    11305.50    11290.83    179.34 o 
   3   1  23     2510.54     2714.61    105.45 o 
   5   1  23    54326.07    52854.85    699.23 o 
   7   1  23     6460.94     6658.52    270.99 o 
   9   1  23    31502.51    31066.30    669.54 o 
  11   1  23     8387.72     8644.96    367.27 o 
 -12   2  23      412.82      594.07    127.15 o 
 -10   2  23    18318.51    18263.48    384.67 o 
  -8   2  23     8125.80     7833.99    236.10 o 
  -6   2  23    18257.34    18020.80    292.17 o 
  -4   2  23    29157.56    28349.01    372.74 o 
  -2   2  23      606.34      614.03     59.29 o 
   0   2  23    19387.10    18545.64    243.50 o 
   2   2  23       38.46      142.42     38.46 o 
   4   2  23    33624.07    33609.04    506.08 o 
   6   2  23    21693.56    20594.15    406.22 o 
   8   2  23       29.45       55.54     60.89 o 
  10   2  23     9155.70     9389.60    371.40 o 
  12   2  23     1177.94     1034.69    307.69 o 
 -13   3  23     1155.31     1216.49    166.41 o 
 -11   3  23      138.23      178.96     73.26 o 
  -9   3  23     5855.63     5982.71    238.27 o 
  -7   3  23      643.91      811.56     90.84 o 
  -5   3  23    16257.27    15959.05    253.00 o 
  -3   3  23        6.15       55.78     38.35 o 
  -1   3  23    16317.83    16480.80    272.30 o 
   1   3  23      300.60      395.86     49.91 o 
   3   3  23      327.70      394.99     62.70 o 
   5   3  23     4042.31     3999.05    172.62 o 
   7   3  23     1768.12     1638.36    128.19 o 
   9   3  23     5197.49     5061.55    220.25 o 
  11   3  23     2129.98     2188.27    387.85 o 
 -12   4  23     3405.27     3209.08    220.15 o 
 -10   4  23    10819.62    10905.92    377.25 o 
  -8   4  23    17294.05    17400.19    693.33 o 
  -6   4  23     6366.06     6598.39    187.00 o 
  -4   4  23    34396.77    34377.16    449.80 o 
  -2   4  23       13.15       59.61     49.85 o 
   0   4  23    43072.55    43155.74    582.73 o 
   2   4  23     7679.70     7520.14    287.03 o 
   4   4  23    32951.68    32147.47    500.90 o 
   6   4  23    19995.20    19677.25    402.73 o 
   8   4  23    14497.24    14452.12    365.55 o 
  10   4  23    26623.27    26037.67    659.01 o 
 -11   5  23     2753.72     2918.69    172.71 o 
  -9   5  23     6933.61     7030.10    303.49 o 
  -7   5  23      813.20      713.75     93.09 o 
  -5   5  23    21047.05    19964.57    309.32 o 
  -3   5  23     2614.64     2748.00    180.65 o 
  -1   5  23    13235.46    12973.50    301.27 o 
   1   5  23    18674.68    19206.31    492.03 o 
   3   5  23     3057.64     3184.14    342.95 o 
   5   5  23     7090.47     7043.06    233.53 o 
   7   5  23      383.55      430.67     82.23 o 
   9   5  23     4147.74     3911.43    232.79 o 
 -10   6  23     5000.27     5368.71    311.05 o 
  -8   6  23     4557.24     4580.18    206.68 o 
  -6   6  23       22.67        7.96     56.46 o 
  -4   6  23     3680.77     3855.65    177.81 o 
  -2   6  23       11.57       62.31     59.55 o 
   0   6  23    13599.21    12251.05    399.96 o 
   2   6  23     3366.80     3538.02    216.27 o 
   4   6  23    12951.99    11711.14   1169.88 o 
   6   6  23    10231.07     9682.60    369.76 o 
   8   6  23     5591.12     5437.67    231.43 o 
  -9   7  23    16997.21    16732.86    512.10 o 
  -7   7  23      314.64      362.66     98.89 o 
  -5   7  23    30495.71    28758.65    448.13 o 
  -3   7  23    14078.84    13951.56    343.62 o 
  -1   7  23    14826.76    13520.07    439.70 o 
   1   7  23    17983.33    17530.15    509.69 o 
   3   7  23     5292.02     4998.21    311.00 o 
   5   7  23    32331.99    31737.96    713.42 o 
   7   7  23      509.90      424.40    111.54 o 
  -6   8  23      530.66      621.69     99.09 o 
  -4   8  23     3800.09     3699.78    188.72 o 
  -2   8  23       43.38       80.23     81.22 o 
   0   8  23       40.59        9.30     76.10 o 
   2   8  23        8.37       28.82     78.47 o 
   4   8  23       21.27       83.57     77.37 o 
   6   8  23     1217.70     1420.69    171.75 o 
  -3   9  23     2135.60     1997.00    195.58 o 
  -1   9  23     3601.87     3991.24    292.62 o 
   1   9  23    13401.94    13637.34    481.75 o 
   3   9  23     1492.55     1675.96    183.63 o 
 -12   0  24    11230.96    10684.39    566.56 o 
 -10   0  24       88.13      108.49    116.93 o 
  -8   0  24    39246.14    38300.36   1024.02 o 
  -6   0  24       14.29        1.21     45.20 o 
  -4   0  24    65935.50    65718.84    944.16 o 
  -2   0  24    47806.59    46352.97    672.31 o 
   0   0  24    13586.37    13775.40    263.72 o 
   2   0  24    62628.58    61606.47    720.99 o 
   4   0  24     6439.08     6458.95    255.24 o 
   6   0  24    37613.63    40241.71   1038.48 o 
   8   0  24     2020.76     2146.88    257.36 o 
  10   0  24    27182.61    27673.82    919.15 o 
  12   0  24     7411.16     8341.02    537.02 o 
 -13   1  24     1351.88     1432.23    177.61 o 
 -11   1  24      352.82      327.21    110.16 o 
  -9   1  24      835.71     1041.92    137.99 o 
  -7   1  24     1947.67     2027.51    133.40 o 
  -5   1  24     4829.96     4898.93    170.37 o 
  -3   1  24     7563.66     7869.87    152.63 o 
  -1   1  24     1584.23     1570.77     80.97 o 
   1   1  24    11201.01    11003.64    272.82 o 
   3   1  24    13102.91    12618.01    559.20 o 
   5   1  24      820.84      985.12     95.55 o 
   7   1  24     7111.71     7392.55    250.17 o 
   9   1  24      221.75      307.02    107.28 o 
  11   1  24    11124.06    11317.41    427.23 o 
 -12   2  24     2676.40     2502.33    204.89 o 
 -10   2  24     4394.94     4432.46    192.58 o 
  -8   2  24    20589.91    20457.40    396.55 o 
  -6   2  24        7.10       44.35     35.39 o 
  -4   2  24    22367.79    22293.76    325.87 o 
  -2   2  24     2984.10     2997.13    114.20 o 
   0   2  24    12078.51    12459.86    200.51 o 
   2   2  24     8843.86     9180.51    327.36 o 
   4   2  24     9954.31    10376.12    266.47 o 
   6   2  24    16083.06    15863.21    359.39 o 
   8   2  24       14.82      111.00     65.82 o 
  10   2  24     2179.92     2179.48    191.78 o 
  12   2  24     1986.14     2342.71    213.27 o 
 -13   3  24    11581.15    11900.77    439.04 o 
 -11   3  24     2987.05     2832.22    165.73 o 
  -9   3  24    16610.48    16104.70    440.69 o 
  -7   3  24    26838.73    26506.51    388.83 o 
  -5   3  24     7371.67     7518.51    192.83 o 
  -3   3  24    56404.69    56338.97    612.54 o 
  -1   3  24      215.77      276.75     51.41 o 
   1   3  24    42146.52    41777.49    653.68 o 
   3   3  24    16542.54    16217.63    327.57 o 
   5   3  24    17234.70    16674.20    361.60 o 
   7   3  24    35713.68    34590.56    668.70 o 
   9   3  24     2456.17     2130.05    152.87 o 
  11   3  24    25626.01    26083.98    671.15 o 
 -12   4  24     1754.41     1950.34    151.60 o 
 -10   4  24      153.48      202.90     71.08 o 
  -8   4  24      982.79      978.03    103.24 o 
  -6   4  24        9.79       84.38     48.23 o 
  -4   4  24      100.19      204.85     53.35 o 
  -2   4  24      198.86      244.72     52.34 o 
   0   4  24      102.38      154.07     55.39 o 
   2   4  24      663.02      687.30    105.27 o 
   4   4  24      297.74      310.03     69.49 o 
   6   4  24     2253.09     2184.47    162.71 o 
   8   4  24      451.47      472.23     90.41 o 
  10   4  24      274.25      265.75     81.39 o 
 -11   5  24       36.63       40.94     67.47 o 
  -9   5  24    14462.13    13678.50    356.18 o 
  -7   5  24    10973.71    10895.57    260.07 o 
  -5   5  24     9540.40     9536.61    241.32 o 
  -3   5  24    20404.59    20330.25    393.22 o 
  -1   5  24     1794.10     1766.45    158.37 o 
   1   5  24    10722.67    10913.14    367.59 o 
   3   5  24    12261.60    11659.97    385.11 o 
   5   5  24    10415.92    10271.77    369.58 o 
   7   5  24    27814.52    26178.50    498.73 o 
   9   5  24      386.35      471.16     93.05 o 
 -10   6  24     7968.00     8015.34    284.49 o 
  -8   6  24     9264.70     9633.57    300.64 o 
  -6   6  24     1576.83     1512.29    124.79 o 
  -4   6  24    19058.84    18418.27    395.91 o 
  -2   6  24     2609.42     2761.81    152.91 o 
   0   6  24     3298.16     3353.13    221.50 o 
   2   6  24    10338.11    10442.23    413.16 o 
   4   6  24       77.53      169.57     83.46 o 
   6   6  24     8830.37     9106.79    365.54 o 
   8   6  24     2746.21     2911.94    222.41 o 
  -9   7  24      590.47      524.82    121.70 o 
  -7   7  24        8.06       90.74    110.45 o 
  -5   7  24     2367.27     2229.87    149.80 o 
  -3   7  24      259.40      260.58     79.36 o 
  -1   7  24     2622.21     2209.51    281.17 o 
   1   7  24        9.39       62.46     71.60 o 
   3   7  24      376.53      276.12     95.01 o 
   5   7  24        1.83       82.87     79.63 o 
   7   7  24     1158.60     1097.51    149.80 o 
  -6   8  24     3968.93     3534.22    167.80 o 
  -4   8  24    23247.56    22155.52    604.33 o 
  -2   8  24    14461.49    14317.99    475.83 o 
   0   8  24    24248.15    22278.59   1607.45 o 
   2   8  24    27467.12    27923.66    686.29 o 
   4   8  24      614.56      599.44    120.82 o 
  -1   9  24      656.98      806.80    145.83 o 
   1   9  24    11483.69    11518.83    448.48 o 
 -13   1  25     6040.26     6069.77    318.35 o 
 -11   1  25     5557.68     5837.76    295.75 o 
  -9   1  25     1487.32     1629.94    210.35 o 
  -7   1  25    19893.05    19863.20    316.93 o 
  -5   1  25     2115.01     2069.97    116.29 o 
  -3   1  25    35075.04    33886.24    361.49 o 
  -1   1  25    13849.54    14002.96    220.53 o 
   1   1  25      629.66      724.46     49.72 o 
   3   1  25    45559.73    44887.00    509.94 o 
   5   1  25    11897.85    11295.27    294.32 o 
   7   1  25    19938.68    20326.10    430.96 o 
   9   1  25     6590.68     6757.90    314.52 o 
  11   1  25    14759.21    15501.12    509.20 o 
 -12   2  25     4445.84     4545.33    275.53 o 
 -10   2  25     1670.89     1862.39    176.25 o 
  -8   2  25     3640.50     3414.87    163.79 o 
  -6   2  25    15325.45    15457.89    334.34 o 
  -4   2  25       10.11       65.59     42.47 o 
  -2   2  25    40846.41    40765.19    480.32 o 
   0   2  25    16295.89    16751.02    238.34 o 
   2   2  25    15205.88    15614.21    259.58 o 
   4   2  25    48793.48    48890.88    664.28 o 
   6   2  25     1849.43     2008.36    134.80 o 
   8   2  25    23123.43    23317.97    481.53 o 
  10   2  25       52.01       70.78     83.88 o 
 -11   3  25       12.04       30.47     61.64 o 
  -9   3  25       81.44      168.10     65.38 o 
  -7   3  25     4395.09     4320.49    153.81 o 
  -5   3  25     1198.54     1192.93     87.90 o 
  -3   3  25    12728.29    12579.38    251.72 o 
  -1   3  25    10836.42    10383.46    222.56 o 
   1   3  25      904.94     1176.17     91.46 o 
   3   3  25     5382.45     4674.48    287.58 o 
   5   3  25      792.84      808.33     94.97 o 
   7   3  25      651.29      716.19     96.22 o 
   9   3  25     3338.42     3565.34    193.28 o 
  11   3  25      781.99     1051.20    155.91 o 
 -12   4  25     9986.75    10253.26    322.98 o 
 -10   4  25     9056.46     8663.72    280.83 o 
  -8   4  25     8104.00     7934.90    257.72 o 
  -6   4  25    36404.19    36161.53    432.78 o 
  -4   4  25     5423.84     5219.39    173.38 o 
  -2   4  25    60259.44    60426.97    662.48 o 
   0   4  25     2448.40     2323.69    127.88 o 
   2   4  25    46055.83    46031.77    813.10 o 
   4   4  25     9321.61     9685.24    372.95 o 
   6   4  25     9341.99     9281.52    281.01 o 
   8   4  25    14869.06    15174.03    386.85 o 
  10   4  25      407.43      427.76     93.63 o 
 -11   5  25     9114.06     9196.88    304.01 o 
  -9   5  25      113.33      172.73     74.29 o 
  -7   5  25     9376.90     8889.05    236.36 o 
  -5   5  25      335.57      314.56     65.76 o 
  -3   5  25     1740.57     1712.19    122.75 o 
  -1   5  25     8838.05     8627.46    251.04 o 
   1   5  25     3013.86     2633.23    237.17 o 
   3   5  25    10859.24    10707.14    376.09 o 
   5   5  25      421.11      545.13    109.24 o 
   7   5  25     3495.56     3685.88    189.36 o 
   9   5  25     1858.41     2098.08    158.70 o 
 -10   6  25      232.09      232.41     84.81 o 
  -8   6  25     3097.24     3106.67    177.51 o 
  -6   6  25     9527.61     9375.25    248.22 o 
  -4   6  25     1327.64     1438.06    120.50 o 
  -2   6  25    15434.93    14899.34    350.01 o 
   0   6  25      323.85      360.91     98.51 o 
   2   6  25     8869.81     8514.77    343.78 o 
   4   6  25     9832.22     9991.28    382.79 o 
   6   6  25     1379.41     1549.30    163.84 o 
   8   6  25     4068.54     4576.52    372.18 o 
  -7   7  25    21894.04    22156.47    492.26 o 
  -5   7  25     1217.01     1293.66    120.58 o 
  -3   7  25    15977.70    15437.19   1297.35 o 
  -1   7  25     9648.33     9811.80    383.96 o 
   1   7  25     8162.03     8421.64    356.37 o 
   3   7  25    19613.87    19653.70    828.74 o 
   5   7  25      204.61      283.65     97.38 o 
   7   7  25    15160.57    15187.66    509.51 o 
  -6   8  25     2011.04     1935.18    152.41 o 
  -4   8  25      766.71      778.73    141.64 o 
  -2   8  25      348.09      414.35    115.07 o 
   0   8  25      901.97      929.06    223.91 o 
   2   8  25     3839.08     3793.21    256.96 o 
   4   8  25      314.36      357.28    109.92 o 
 -12   0  26     1139.80     1254.26    230.24 o 
 -10   0  26    26810.59    25926.54    891.42 o 
  -8   0  26     3409.97     3206.46    295.93 o 
  -6   0  26    41478.57    40992.10   1048.73 o 
  -4   0  26    19903.70    20073.69    424.81 o 
  -2   0  26    24605.05    23723.07    829.64 o 
   0   0  26    18328.41    18293.03    321.48 o 
   2   0  26     1881.13     1908.14    109.71 o 
   4   0  26    34398.54    34623.35    654.56 o 
   6   0  26       24.34      108.49    109.09 o 
   8   0  26    18919.84    19415.38    749.18 o 
  10   0  26    14545.43    15398.86    708.19 o 
 -13   1  26      451.18      509.77    133.60 o 
 -11   1  26     2112.66     1962.32    190.59 o 
  -9   1  26     6029.53     6235.68    457.16 o 
  -7   1  26     1774.35     1867.50    122.78 o 
  -5   1  26    23638.57    23448.14    402.80 o 
  -3   1  26       22.88      153.08     79.95 o 
  -1   1  26    27346.43    26727.14    315.08 o 
   1   1  26     4500.45     4422.71    138.05 o 
   3   1  26    22108.35    22144.92    427.10 o 
   5   1  26     1172.20     1249.59    111.30 o 
   7   1  26     8788.76     8661.39    278.79 o 
   9   1  26     5791.97     5592.99    384.84 o 
  11   1  26      305.47      362.13    116.23 o 
 -12   2  26     2793.94     3003.93    230.62 o 
 -10   2  26     8109.92     8114.51    342.82 o 
  -8   2  26      698.51      792.77     92.00 o 
  -6   2  26     7166.33     6926.19    223.37 o 
  -4   2  26     3582.79     3329.59    127.22 o 
  -2   2  26    12652.73    12939.51    284.12 o 
   0   2  26     4492.92     4438.83    122.87 o 
   2   2  26       51.01      179.70     44.38 o 
   4   2  26    30186.69    29585.34    485.44 o 
   6   2  26    12754.30    12817.40    330.03 o 
   8   2  26    10129.71     9733.17    305.73 o 
  10   2  26     2983.15     2893.96    222.86 o 
 -11   3  26    13355.37    12927.20    409.26 o 
  -9   3  26     7173.97     7025.97    245.07 o 
  -7   3  26     5454.68     5619.84    209.91 o 
  -5   3  26    41061.21    41687.90    517.74 o 
  -3   3  26     1105.46     1140.00     85.16 o 
  -1   3  26    51057.67    51025.51    577.47 o 
   1   3  26     7491.35     7586.59    218.50 o 
   3   3  26    33878.36    33011.16    510.46 o 
   5   3  26    54482.07    51744.80    720.00 o 
   7   3  26     5422.57     5789.71    283.41 o 
   9   3  26    26923.59    26864.45    540.46 o 
  11   3  26       39.92       11.07     85.88 o 
 -10   4  26      172.45      116.27     70.02 o 
  -8   4  26      261.80      303.30     62.51 o 
  -6   4  26      952.84     1082.09     91.22 o 
  -4   4  26     2430.40     2421.56    120.56 o 
  -2   4  26      475.24      473.69     65.34 o 
   0   4  26      391.95      391.70    106.96 o 
   2   4  26      190.19      374.33     93.34 o 
   4   4  26      147.81      248.01     92.31 o 
   6   4  26      140.83      267.89     74.66 o 
   8   4  26      214.76      335.67     83.17 o 
  10   4  26      885.57      955.15    124.14 o 
  -9   5  26    13915.82    14055.74    369.90 o 
  -7   5  26     3009.98     2954.39    143.06 o 
  -5   5  26    20199.63    20008.49    361.13 o 
  -3   5  26     1176.68     1094.06    105.64 o 
  -1   5  26    29688.17    29964.00    494.23 o 
   1   5  26     1111.22     1297.27    141.20 o 
   3   5  26    17387.53    18101.72    506.15 o 
   5   5  26    11550.54    12313.74   1083.39 o 
   7   5  26     3253.07     3283.56    181.37 o 
   9   5  26    16437.01    16951.87    467.15 o 
  -8   6  26      162.21      197.40     81.43 o 
  -6   6  26    12803.61    13374.24    347.91 o 
  -4   6  26     4407.27     4529.59    199.77 o 
  -2   6  26     2624.73     2952.53    208.38 o 
   0   6  26    20373.87    20620.04   1027.33 o 
   2   6  26      193.43      191.84     87.43 o 
   4   6  26    14740.18    15027.66    478.25 o 
   6   6  26     4686.36     4664.07    380.32 o 
   8   6  26    10309.08     9565.66    402.53 o 
  -7   7  26      136.84      215.16     83.86 o 
  -5   7  26      493.57      622.40     98.43 o 
  -3   7  26      999.08     1012.76    143.13 o 
  -1   7  26     2842.79     2697.46    211.59 o 
   1   7  26       24.14       76.86     81.15 o 
   3   7  26        3.13       30.06     70.76 o 
   5   7  26      218.58      327.14    145.86 o 
  -4   8  26     6970.38     6842.82    336.90 o 
  -2   8  26    10539.03    11312.96    432.95 o 
   0   8  26    24473.87    23487.39    642.31 o 
   2   8  26      704.47      789.41    138.80 o 
   4   8  26    15775.18    15778.43   1373.60 o 
 -11   1  27      661.37      685.51    139.77 o 
  -9   1  27    21422.89    20787.76    756.71 o 
  -7   1  27     6142.41     6041.81    273.69 o 
  -5   1  27    18311.87    18888.80    365.50 o 
  -3   1  27    25862.54    25901.08    359.69 o 
  -1   1  27    22563.60    22461.20    286.11 o 
   1   1  27    14782.06    14789.25    245.32 o 
   3   1  27     8911.47     9123.44    208.95 o 
   5   1  27    18836.26    18431.79    394.38 o 
   7   1  27     2226.28     2452.87    156.66 o 
   9   1  27    23308.64    23634.06    620.07 o 
  11   1  27    10240.55    11017.24    440.83 o 
 -12   2  27     2648.04     2921.84    229.91 o 
 -10   2  27     4297.89     4261.88    253.92 o 
  -8   2  27    15603.97    15317.20    539.91 o 
  -6   2  27      546.68      444.03     76.36 o 
  -4   2  27    38399.93    37810.30    533.35 o 
  -2   2  27    11305.60    11428.01    270.69 o 
   0   2  27    22338.66    22312.26    332.86 o 
   2   2  27    20004.43    19081.51    376.43 o 
   4   2  27    16531.31    17042.79    681.55 o 
   6   2  27    37664.73    35965.77    585.73 o 
   8   2  27     3394.24     3702.30    222.09 o 
  10   2  27    27709.91    28221.40    704.48 o 
 -11   3  27      511.28      524.68    123.56 o 
  -9   3  27     1203.46     1125.96    113.81 o 
  -7   3  27        7.04       64.89     50.54 o 
  -5   3  27     1261.48     1296.73     92.62 o 
  -3   3  27     5015.15     5201.39    189.34 o 
  -1   3  27     2179.50     2416.04    114.01 o 
   1   3  27      293.78      411.82     91.81 o 
   3   3  27      252.56      230.86     66.29 o 
   5   3  27       24.06      109.05     58.42 o 
   7   3  27       17.08       -3.77     65.08 o 
   9   3  27      791.88      892.75    119.89 o 
 -10   4  27     8750.71     9024.86    295.03 o 
  -8   4  27    12345.02    12693.05    336.99 o 
  -6   4  27     3892.50     3969.79    156.92 o 
  -4   4  27    24987.87    25146.12    391.34 o 
  -2   4  27        4.20       18.83     44.96 o 
   0   4  27    31804.21    31970.81    648.93 o 
   2   4  27     8386.21     8256.69    322.48 o 
   4   4  27    17592.32    17227.24    484.13 o 
   6   4  27    20504.47    20513.40    439.69 o 
   8   4  27     8746.84     8276.94    318.12 o 
  10   4  27    29317.16    31455.66    810.09 o 
  -9   5  27     2726.36     3114.23    172.08 o 
  -7   5  27       11.80       81.80     51.57 o 
  -5   5  27     7342.10     7496.27    219.63 o 
  -3   5  27      693.47      717.87     95.86 o 
  -1   5  27     2264.48     2430.84    186.30 o 
   1   5  27    14056.09    13405.37    594.28 o 
   3   5  27      781.44      778.23    127.35 o 
   5   5  27     4121.13     4231.63    253.05 o 
   7   5  27       11.59      103.46     83.49 o 
   9   5  27     1227.59     1217.55    131.98 o 
  -8   6  27     4720.45     5046.56    198.17 o 
  -6   6  27      690.76      680.34     97.72 o 
  -4   6  27     3413.40     3802.64    186.16 o 
  -2   6  27      155.14      309.15    166.35 o 
   0   6  27     2325.60     2847.54    212.03 o 
   2   6  27       16.60       40.13     72.44 o 
   4   6  27     1315.65     1194.26    151.69 o 
   6   6  27     5623.35     5621.77    307.19 o 
  -7   7  27      105.11      160.89     79.08 o 
  -5   7  27    13284.61    13713.05    365.69 o 
  -3   7  27     9085.01     9109.17    607.54 o 
  -1   7  27     4025.20     3991.83    258.46 o 
   1   7  27    20035.35    19822.61    597.29 o 
   3   7  27       21.81      -44.50    103.06 o 
   5   7  27    23592.86    22264.63    624.77 o 
  -4   8  27     4632.94     4563.25    281.49 o 
  -2   8  27       23.30       99.59     91.74 o 
   0   8  27     6425.21     6271.94    330.70 o 
   2   8  27     1904.87     1876.97    192.99 o 
 -12   0  28    12711.15    13895.68    682.28 o 
 -10   0  28     1086.77      528.58    169.97 o 
  -8   0  28    13435.48    13964.39    622.01 o 
  -6   0  28     3330.27     3608.48    304.37 o 
  -4   0  28    14395.20    11790.38    510.50 o 
  -2   0  28    25665.65    25584.27    496.73 o 
   0   0  28     3453.49     3690.92    224.35 o 
   2   0  28    60440.63    58211.81    723.64 o 
   4   0  28      144.75      128.34     81.32 o 
   6   0  28    33899.78    32188.79    943.25 o 
   8   0  28    10246.70    10832.66    563.54 o 
  10   0  28    19193.01    19834.87    825.72 o 
 -11   1  28     1781.10     1805.00    189.58 o 
  -9   1  28     4509.92     4562.72    260.27 o 
  -7   1  28     7705.89     8172.25    322.83 o 
  -5   1  28     4256.69     4107.62    171.74 o 
  -3   1  28    12966.68    12921.75    378.44 o 
  -1   1  28      437.99      806.14     61.25 o 
   1   1  28    30936.77    31135.65    331.41 o 
   3   1  28     3525.49     3727.40    136.90 o 
   5   1  28     3992.99     3688.58    178.42 o 
   7   1  28     2017.95     2133.93    185.47 o 
   9   1  28      930.84     1185.60    156.55 o 
 -12   2  28     2206.00     2199.27    210.25 o 
 -10   2  28      393.17      429.42    111.04 o 
  -8   2  28     8199.43     8239.28    293.76 o 
  -6   2  28     3846.00     3802.67    173.52 o 
  -4   2  28     3839.25     3853.21    141.66 o 
  -2   2  28    18237.59    18089.59    306.51 o 
   0   2  28      377.23      553.49     64.38 o 
   2   2  28    24599.83    23887.65    347.93 o 
   4   2  28     6810.60     6746.01    365.47 o 
   6   2  28    18402.01    18526.81    414.35 o 
   8   2  28    10209.07    10250.18    322.14 o 
  10   2  28    12193.36    12792.65    465.18 o 
 -11   3  28     6369.61     7002.33    332.22 o 
  -9   3  28    13812.12    13978.70    535.89 o 
  -7   3  28    34923.88    33555.68    553.43 o 
  -5   3  28      334.89      392.62     64.12 o 
  -3   3  28    48544.29    48144.39    616.27 o 
  -1   3  28      145.97      134.58     51.05 o 
   1   3  28    52109.83    49628.02    847.75 o 
   3   3  28    12335.16    11257.63    586.14 o 
   5   3  28    11362.28    11158.17    308.62 o 
   7   3  28    19890.45    20403.27    452.89 o 
   9   3  28     2309.58     2174.30    227.51 o 
 -10   4  28       62.02      130.14     69.84 o 
  -8   4  28      588.08      657.08     97.65 o 
  -6   4  28     1460.32     1459.70    107.32 o 
  -4   4  28        5.55      -12.96     46.35 o 
  -2   4  28      672.67      664.06     74.80 o 
   0   4  28      900.83     1104.00    145.56 o 
   2   4  28        8.83       87.04     71.09 o 
   4   4  28       14.10       -0.25     74.57 o 
   6   4  28      621.96      604.34     93.59 o 
   8   4  28        5.44      153.07     77.75 o 
  -9   5  28     1966.27     2129.47    156.44 o 
  -7   5  28    13062.51    12849.53    297.91 o 
  -5   5  28     2862.39     2854.43    150.85 o 
  -3   5  28    33084.26    32664.76    542.47 o 
  -1   5  28      288.48      444.04    106.19 o 
   1   5  28    21301.47    20763.02    550.01 o 
   3   5  28     1452.68     1523.54    164.46 o 
   5   5  28     9763.43     9614.09    380.09 o 
   7   5  28     9857.17    10099.85    408.93 o 
  -8   6  28    10787.50    10743.32    284.85 o 
  -6   6  28     6715.63     6722.57    253.82 o 
  -4   6  28    13696.22    13774.67    355.34 o 
  -2   6  28    20225.30    20143.42    925.78 o 
   0   6  28     2966.99     2699.81    213.68 o 
   2   6  28    31388.18    30736.83    724.17 o 
   4   6  28      569.69      670.11    125.12 o 
   6   6  28    18884.80    18685.31    880.27 o 
  -5   7  28       11.54       47.27     72.67 o 
  -3   7  28     3806.89     4028.98    405.33 o 
  -1   7  28      663.03      739.73    141.61 o 
   1   7  28      623.62      782.34    144.17 o 
   3   7  28      146.85      250.84     99.89 o 
   5   7  28        1.94       74.27     92.49 o 
  -2   8  28    10578.94    11347.79    465.60 o 
   0   8  28     2336.98     2336.65    216.21 o 
 -11   1  29    14574.82    14638.31    489.89 o 
  -9   1  29        5.15      131.60     91.94 o 
  -7   1  29    25915.77    25030.61    987.25 o 
  -5   1  29    15107.17    14305.02    326.01 o 
  -3   1  29    33244.56    32097.57    585.91 o 
  -1   1  29    21751.41    22338.46    528.49 o 
   1   1  29    21282.55    21886.42    296.33 o 
   3   1  29    38366.40    38193.35    482.03 o 
   5   1  29      380.52      458.75     87.14 o 
   7   1  29     8796.49     8849.95    433.96 o 
   9   1  29     8586.85     8606.27    372.69 o 
 -10   2  29     7322.44     7731.49    346.39 o 
  -8   2  29     8009.35     8031.36    333.92 o 
  -6   2  29    29997.67    29126.40    495.39 o 
  -4   2  29      923.59     1111.61    102.36 o 
  -2   2  29    52303.60    50748.21    585.40 o 
   0   2  29     1871.49     1811.29    101.63 o 
   2   2  29    31327.94    29969.59    484.68 o 
   4   2  29    13126.25    12635.10    321.85 o 
   6   2  29    10920.47    11064.36    320.84 o 
   8   2  29    13252.88    14441.46    390.39 o 
  10   2  29      471.81      642.46    140.21 o 
 -11   3  29      702.55      989.68    224.81 o 
  -9   3  29      868.55      986.31    112.12 o 
  -7   3  29     1042.67     1055.38    111.94 o 
  -5   3  29       17.74       59.83     48.47 o 
  -3   3  29     4262.03     4201.84    154.25 o 
  -1   3  29     2374.29     2547.46    123.27 o 
   1   3  29       35.22      199.88     89.81 o 
   3   3  29      611.13      998.73    164.54 o 
   5   3  29        1.44       37.30     65.11 o 
   7   3  29       14.50       59.31     67.11 o 
   9   3  29     4626.01     4541.18    269.85 o 
 -10   4  29     3617.20     4031.13    205.04 o 
  -8   4  29    13227.65    13359.77    357.26 o 
  -6   4  29    19810.49    19392.29    547.20 o 
  -4   4  29     2774.50     2880.58    137.66 o 
  -2   4  29    36093.70    37684.22    506.52 o 
   0   4  29     7694.43     7523.99    333.00 o 
   2   4  29    30322.05    29375.18    640.85 o 
   4   4  29    23033.61    21946.95    926.98 o 
   6   4  29     8253.96     8213.51    356.28 o 
   8   4  29    31870.10    31225.34    590.41 o 
  -9   5  29        0.97      -16.31     67.47 o 
  -7   5  29     7692.07     7665.04    232.44 o 
  -5   5  29     1570.15     1511.27    110.70 o 
  -3   5  29      517.63      686.61     95.13 o 
  -1   5  29     7587.97     7874.66    327.74 o 
   1   5  29      123.45       61.06     77.17 o 
   3   5  29     6194.92     6896.66    318.30 o 
   5   5  29     1044.19     1088.70    229.33 o 
   7   5  29     4302.60     4527.94    483.68 o 
  -8   6  29      678.84      764.12     97.12 o 
  -6   6  29     2429.07     2697.03    169.61 o 
  -4   6  29      332.24      397.20     88.39 o 
  -2   6  29     4972.64     5184.29    305.88 o 
   0   6  29     1790.89     1518.93    170.49 o 
   2   6  29     6866.85     7213.09   1084.59 o 
   4   6  29    14279.09    13889.91    483.98 o 
   6   6  29      907.34     1155.22    166.41 o 
  -5   7  29     9831.40    10079.83    320.17 o 
  -3   7  29     8443.98     9079.34    386.21 o 
  -1   7  29    22632.35    22795.98    628.61 o 
   1   7  29      902.04      839.02    259.47 o 
   3   7  29    23798.13    25283.76   1174.70 o 
 -10   0  30     8889.16     9239.07    543.65 o 
  -8   0  30      345.79      210.95    120.54 o 
  -6   0  30    14327.13    14175.34    607.54 o 
  -4   0  30     9991.80    10016.58    480.97 o 
  -2   0  30     8689.11     8676.19    287.32 o 
   0   0  30    41251.15    41150.93    725.07 o 
   2   0  30     7076.15     7225.95    283.26 o 
   4   0  30    23747.40    23885.50   1464.61 o 
   6   0  30     2905.68     3239.61    311.00 o 
   8   0  30    23644.98    23804.37    880.57 o 
  10   0  30    18716.04    20901.08    870.93 o 
 -11   1  30     3328.91     3729.02    260.33 o 
  -9   1  30     1140.43     1241.01    156.64 o 
  -7   1  30     5703.48     5291.47    272.86 o 
  -5   1  30     8456.97     8216.28    530.09 o 
  -3   1  30      443.62      820.08     87.38 o 
  -1   1  30     7042.98     7330.27    189.84 o 
   1   1  30     8977.55     9468.15    244.82 o 
   3   1  30       73.32      238.10     65.45 o 
   5   1  30     1377.28     1525.37    128.35 o 
   7   1  30       13.11      122.79     88.43 o 
   9   1  30     3370.46     3868.96    262.36 o 
 -10   2  30     9158.98     9580.41    482.17 o 
  -8   2  30     1705.31     1522.78    166.17 o 
  -6   2  30     7859.56     7694.48    250.54 o 
  -4   2  30    27539.96    26937.59    467.93 o 
  -2   2  30     9473.22     9591.38    342.06 o 
   0   2  30    25961.63    25876.57    494.67 o 
   2   2  30     1765.12     2195.30    166.83 o 
   4   2  30    26669.98    26780.63    652.06 o 
   6   2  30     3209.65     3422.74    300.15 o 
   8   2  30    11744.41    11616.95    361.73 o 
  -9   3  30    11464.23    12387.95    441.10 o 
  -7   3  30     9706.86     9508.89    289.43 o 
  -5   3  30    30358.04    29197.05    506.09 o 
  -3   3  30      819.60      850.47     81.73 o 
  -1   3  30    39969.19    40847.48    522.02 o 
   1   3  30      325.42      583.78    108.05 o 
   3   3  30    17401.65    16544.42    470.91 o 
   5   3  30    11542.79    11442.30    321.54 o 
   7   3  30     1702.67     1745.20    147.19 o 
   9   3  30    10297.80    10940.13    356.36 o 
 -10   4  30      243.22      245.37     82.91 o 
  -8   4  30      185.61      274.04     85.61 o 
  -6   4  30      343.25      339.57    104.61 o 
  -4   4  30        3.21      111.24     53.55 o 
  -2   4  30      249.28      193.05     56.53 o 
   0   4  30      801.98      860.07    124.11 o 
   2   4  30       68.11      236.39    115.42 o 
   4   4  30      671.72      764.37    129.77 o 
   6   4  30       48.53      165.81     94.98 o 
   8   4  30     1217.10     1093.00    130.74 o 
  -7   5  30     2253.52     2514.32    142.78 o 
  -5   5  30    10974.73    11281.40    281.80 o 
  -3   5  30      238.12       96.94     66.74 o 
  -1   5  30    18083.56    18992.63    529.96 o 
   1   5  30     6495.69     6385.15    306.41 o 
   3   5  30     8461.01     9111.45    369.70 o 
   5   5  30    11650.01    11973.09    706.39 o 
   7   5  30       40.06       39.56     88.68 o 
  -6   6  30    13895.99    13025.25    360.21 o 
  -4   6  30    12902.46    12973.26    355.11 o 
  -2   6  30     3493.85     3450.84    237.16 o 
   0   6  30    34840.51    34341.69   1105.08 o 
   2   6  30        1.44       13.37     91.31 o 
   4   6  30    20003.90    20086.44    583.87 o 
  -3   7  30      218.98      360.39    133.80 o 
  -1   7  30     2421.26     2693.99    228.22 o 
   1   7  30      984.57     1108.90    163.28 o 
   3   7  30       41.87      154.71     96.19 o 
 -11   1  31      190.52      362.01    120.10 o 
  -9   1  31    20674.70    20299.12    647.32 o 
  -7   1  31     2411.76     2421.95    191.87 o 
  -5   1  31     4491.49     4516.88    239.49 o 
  -3   1  31    20277.44    18822.27    805.22 o 
  -1   1  31     2169.78     2425.87    135.40 o 
   1   1  31    44973.58    44779.70    480.23 o 
   3   1  31      356.76      316.03     96.51 o 
   5   1  31    19371.72    19572.86    483.62 o 
   7   1  31    10310.33    11140.23    409.99 o 
   9   1  31     8328.65     9316.84    626.83 o 
 -10   2  31    13235.32    13448.71    466.03 o 
  -8   2  31    14034.61    14146.80    460.49 o 
  -6   2  31     6761.72     6833.13    240.83 o 
  -4   2  31    25761.04    25523.60    459.39 o 
  -2   2  31      971.67      973.51     84.75 o 
   0   2  31    27158.42    26533.17    478.30 o 
   2   2  31      236.78      320.86     90.95 o 
   4   2  31    10175.02    10194.51    296.27 o 
   6   2  31     1536.95     1692.19    141.53 o 
   8   2  31      703.83      841.41    116.63 o 
  -9   3  31     1692.78     1791.58    185.57 o 
  -7   3  31        4.12      -28.35     58.62 o 
  -5   3  31      723.32      996.79    104.66 o 
  -3   3  31     5074.58     4966.96    173.23 o 
  -1   3  31      459.28      816.05     81.20 o 
   1   3  31     6614.80     7289.72    303.43 o 
   3   3  31        1.97      -43.01     73.21 o 
   5   3  31     1165.57     1114.63    152.33 o 
   7   3  31      453.87      378.31     92.97 o 
  -8   4  31    15428.48    16226.50    405.67 o 
  -6   4  31     1048.98     1115.64    116.18 o 
  -4   4  31    20569.42    21272.54    628.10 o 
  -2   4  31      781.65      745.49     97.05 o 
   0   4  31    24489.14    25155.69    783.83 o 
   2   4  31    14231.69    14085.41    445.57 o 
   4   4  31     4604.21     4468.71    284.48 o 
   6   4  31    19094.56    19400.16    569.17 o 
  -7   5  31     3752.10     3722.17    200.42 o 
  -5   5  31     4945.79     4861.25    189.98 o 
  -3   5  31     2755.07     3019.21    171.15 o 
  -1   5  31      699.41      612.80    124.34 o 
   1   5  31     8111.59     8084.95    348.61 o 
   3   5  31     2547.75     2128.98    203.12 o 
   5   5  31     6512.54     6948.37    342.90 o 
  -6   6  31      264.10      171.06     80.98 o 
  -4   6  31     8965.94     8617.95    344.42 o 
  -2   6  31      672.87      649.27    138.26 o 
   0   6  31     9878.11    10394.08    434.56 o 
   2   6  31     1405.09     1616.53    238.07 o 
   4   6  31     4192.18     4412.08    282.24 o 
  -1   7  31     3977.36     4210.53    350.18 o 
   1   7  31    20749.25    21073.98   1419.40 o 
 -10   0  32      531.67      732.91    216.38 o 
  -8   0  32    27716.34    28830.44    970.38 o 
  -6   0  32     7782.75     7396.56    446.01 o 
  -4   0  32    14565.68    14857.02    608.14 o 
  -2   0  32    11778.21    11575.21    511.71 o 
   0   0  32     3014.16     2996.23    180.46 o 
   2   0  32    20571.85    20913.56    398.19 o 
   4   0  32      946.16     1096.35    202.51 o 
   6   0  32    25032.47    23372.22    850.44 o 
   8   0  32    20636.54    21242.22    848.03 o 
  -9   1  32     1436.72     1438.67    172.53 o 
  -7   1  32     5594.73     5947.59    291.27 o 
  -5   1  32       67.77      103.94     75.93 o 
  -3   1  32     1168.67     1635.87    120.16 o 
  -1   1  32     1107.28     1242.95    106.07 o 
   3   1  32      767.04      836.96    102.76 o 
   5   1  32      168.87      201.13     76.67 o 
   7   1  32     2278.21     2236.29    201.36 o 
 -10   2  32       91.30      256.58    110.03 o 
  -8   2  32    18674.33    18081.76    977.61 o 
  -6   2  32     2958.37     3173.34    214.77 o 
  -4   2  32     8856.98     8788.57    270.00 o 
  -2   2  32     5624.48     6170.49    244.88 o 
   0   2  32     3637.15     4072.24    152.52 o 
   2   2  32     8773.30     9499.56    347.25 o 
   4   2  32       52.26      133.34     71.56 o 
   6   2  32     3695.29     4379.25    211.12 o 
   8   2  32     3019.00     3172.73    198.90 o 
  -9   3  32     9197.56     8680.22    376.74 o 
  -7   3  32    14677.62    14944.39    638.71 o 
  -5   3  32      110.03      273.40     72.86 o 
  -3   3  32    15666.26    15929.68    318.98 o 
  -1   3  32     4167.14     4628.29    167.46 o 
   1   3  32    21507.27    21172.25    879.67 o 
   3   3  32    14629.80    14377.57    523.46 o 
   5   3  32     6466.93     6729.78    324.92 o 
   7   3  32    18854.34    19457.49    463.73 o 
  -8   4  32       21.72       33.86     70.90 o 
  -6   4  32      106.88       74.62     69.07 o 
  -4   4  32       38.33       51.80     52.14 o 
  -2   4  32     1948.72     2123.65    141.48 o 
   0   4  32        4.02       21.75     73.95 o 
   2   4  32      838.23     1009.01    142.69 o 
   4   4  32     1506.25     1793.08    218.79 o 
   6   4  32     2489.08     2913.73    233.60 o 
  -7   5  32     6652.14     7121.11    274.41 o 
  -5   5  32      147.01      122.96     65.30 o 
  -3   5  32    10830.53    11227.49    323.83 o 
  -1   5  32     4883.80     4767.10    272.73 o 
   1   5  32    12643.91    13075.37    453.62 o 
   3   5  32     8938.12     9369.61    383.14 o 
   5   5  32    10825.71    10808.40    433.81 o 
  -4   6  32     8332.79     9014.82    317.80 o 
  -2   6  32    14119.98    15109.93    498.84 o 
   0   6  32      413.10      388.09    119.54 o 
   2   6  32    15688.18    17070.09    677.76 o 
  -9   1  33      315.40      426.26    115.25 o 
  -7   1  33     9699.38     9569.00    375.61 o 
  -5   1  33    14512.10    12951.40    934.82 o 
  -3   1  33     2936.05     2930.09    192.39 o 
  -1   1  33    37506.75    36667.87    586.92 o 
   1   1  33      465.67      655.93     74.48 o 
   3   1  33    47104.23    45427.44    709.05 o 
   5   1  33     2748.75     2776.38    172.11 o 
   7   1  33    16713.83    17386.21    532.30 o 
  -8   2  33     5724.13     5823.23    349.88 o 
  -6   2  33     4609.61     5091.05    271.69 o 
  -4   2  33     1127.25     1216.00    113.43 o 
  -2   2  33     8609.58     8648.80    451.81 o 
   0   2  33     2704.25     2888.55    133.59 o 
   2   2  33      818.65     1299.36    197.69 o 
   4   2  33     6831.87     6698.41    311.26 o 
   6   2  33      132.22      253.44     84.02 o 
  -9   3  33        2.05       60.90     95.88 o 
  -7   3  33     1318.27     1262.24    128.02 o 
  -5   3  33     1722.75     1686.46    135.09 o 
  -3   3  33      806.56      939.08    106.06 o 
  -1   3  33     8644.11     8576.73    231.27 o 
   1   3  33     1046.62      900.93    135.50 o 
   3   3  33     4595.95     5185.50    277.65 o 
   5   3  33      972.46     1057.51    149.15 o 
   7   3  33     1857.77     1905.94    201.34 o 
  -8   4  33     2142.42     2270.56    164.87 o 
  -6   4  33    17311.65    17218.99    416.72 o 
  -4   4  33      171.83      139.83     59.46 o 
  -2   4  33    24169.38    25182.76    486.28 o 
   0   4  33     8520.06     8603.92    352.88 o 
   2   4  33     9265.20     9099.65    366.45 o 
   4   4  33    10610.03    11203.78    422.56 o 
   6   4  33     2102.95     2123.48    355.30 o 
  -5   5  33     3182.33     3386.08    167.43 o 
  -3   5  33     2403.23     2655.38    233.85 o 
  -1   5  33    10419.78     9535.62    928.49 o 
   1   5  33       86.29      182.12     98.53 o 
   3   5  33     5333.95     5802.77    307.19 o 
  -2   6  33     4619.44     4949.72    408.34 o 
   0   6  33       19.01       -5.07     97.39 o 
   2   6  33     3403.23     3296.96    313.11 o 
  -8   0  34     2295.90     2410.87    294.73 o 
  -6   0  34    23457.57    23763.39    854.05 o 
  -4   0  34     7536.31     7039.75    429.74 o 
  -2   0  34    44483.83    43517.50   1115.03 o 
   0   0  34    55044.80    52406.99   1233.16 o 
   2   0  34       50.42      232.87     81.03 o 
   4   0  34    30695.44    30171.49    926.98 o 
   6   0  34     3327.06     3508.43    344.76 o 
  -9   1  34      991.34     1247.63    171.93 o 
  -7   1  34       27.06      118.47     82.21 o 
  -5   1  34     2666.45     3065.02    448.12 o 
  -3   1  34      155.21      218.20     84.46 o 
  -1   1  34     4988.77     5681.05    209.75 o 
   1   1  34     7965.72     7873.59    246.11 o 
   3   1  34     1056.20     1520.82    127.22 o 
   5   1  34     3069.71     3238.30    186.27 o 
   7   1  34       17.03      144.24    102.62 o 
  -8   2  34        8.98       62.65     80.08 o 
  -6   2  34     4936.13     5447.76    553.60 o 
  -4   2  34     3594.62     3823.42    184.71 o 
  -2   2  34     1928.60     2203.72    139.62 o 
   0   2  34     6769.10     7139.64    393.35 o 
   2   2  34      751.03      835.77    182.32 o 
   4   2  34     7305.66     8093.19    347.52 o 
   6   2  34    10230.56     9640.84    320.98 o 
  -7   3  34      763.08      986.33    147.88 o 
  -5   3  34    14345.08    14008.94    553.63 o 
  -3   3  34     3129.00     2970.67    166.24 o 
  -1   3  34    20404.44    21273.69    379.86 o 
   1   3  34    15480.42    15145.79    461.13 o 
   3   3  34     8137.22     8095.52    348.57 o 
   5   3  34    30757.98    31380.76    724.37 o 
  -6   4  34       11.27       99.48     72.13 o 
  -4   4  34     1385.40     1365.25    142.23 o 
  -2   4  34       13.12      129.70     90.13 o 
   0   4  34     1969.19     2088.48    191.10 o 
   2   4  34        6.88       60.12     92.43 o 
   4   4  34      249.02      173.25    103.25 o 
  -5   5  34    14400.56    14496.21    579.70 o 
  -3   5  34        7.45       77.00     96.70 o 
  -1   5  34    24612.44    24839.45    892.63 o 
   1   5  34    10062.72    10722.50    420.43 o 
   3   5  34    13815.47    14903.09    503.49 o 
  -7   1  35     4531.27     4978.71    525.27 o 
  -5   1  35     9400.67     9622.46    439.98 o 
  -3   1  35    13576.13    13131.57    413.39 o 
  -1   1  35     1303.17     1609.35    206.68 o 
   1   1  35    25881.84    25324.95    457.08 o 
   3   1  35        7.65        4.19     84.21 o 
   5   1  35    22115.58    22195.06    660.18 o 
  -8   2  35     7389.69     7336.68    352.18 o 
  -6   2  35       97.64       51.76     78.04 o 
  -4   2  35     7334.39     7062.74    484.59 o 
  -2   2  35     7236.74     7234.36    246.03 o 
   0   2  35     2561.78     2815.76    179.11 o 
   2   2  35    15021.46    14818.35    461.27 o 
   4   2  35      198.90      279.87    112.94 o 
   6   2  35    17266.52    18206.24    451.04 o 
  -7   3  35      692.40      743.30    139.46 o 
  -5   3  35      506.27      520.81     93.43 o 
  -3   3  35     1794.14     1824.94    138.99 o 
  -1   3  35       19.66      118.03     83.27 o 
   1   3  35     4613.27     5081.32    272.10 o 
   3   3  35       67.56      233.36    110.00 o 
   5   3  35     1873.94     1914.88    193.86 o 
  -6   4  35      236.40      212.38     81.92 o 
  -4   4  35    14455.28    14675.62    383.70 o 
  -2   4  35     1726.20     1582.63    175.51 o 
   0   4  35    14735.69    14945.27    478.08 o 
   2   4  35    11304.26    11620.97    428.07 o 
   4   4  35     5025.27     4495.24    285.53 o 
  -3   5  35    14291.26    14334.06    863.70 o 
  -1   5  35      679.83      804.57    147.04 o 
   1   5  35    12541.86    13436.36    877.86 o 
  -6   0  36    11825.87    11234.67    581.62 o 
  -4   0  36     9731.51     8853.33    500.26 o 
  -2   0  36    40475.25    38707.80   1058.98 o 
   0   0  36     3869.77     4178.65    317.63 o 
   2   0  36    26577.27    26823.72    587.92 o 
   4   0  36     1373.95     1905.80    254.95 o 
   6   0  36    15893.03    16792.34    744.96 o 
  -7   1  36     4017.30     3945.57    260.18 o 
  -5   1  36      101.61      306.85    100.91 o 
  -3   1  36     3571.80     3637.92    226.93 o 
  -1   1  36     5879.45     5717.40    345.96 o 
   1   1  36       46.07      513.01    105.20 o 
   3   1  36     2361.46     2354.81    199.39 o 
   5   1  36      841.94     1158.01    130.89 o 
  -6   2  36     7764.33     7719.14    348.60 o 
  -4   2  36     3304.45     3543.50    228.22 o 
  -2   2  36    10930.55    10649.58    305.10 o 
   0   2  36      236.62      407.74    105.24 o 
   2   2  36    12758.40    12613.02    428.94 o 
   4   2  36      187.01      262.77    111.97 o 
  -5   3  36      111.74      142.42     88.28 o 
  -3   3  36    15698.64    15061.99    379.14 o 
  -1   3  36     6161.67     5823.47    409.85 o 
   1   3  36     7484.81     7325.85    330.29 o 
   3   3  36    14676.43    14931.01    491.74 o 
  -4   4  36      674.29      894.53    112.32 o 
  -2   4  36      583.18      627.43    176.60 o 
   0   4  36     1944.68     2042.98    196.66 o 
   2   4  36      131.22      227.85    108.03 o 
  -5   1  37     4301.05     4773.69    497.85 o 
  -3   1  37     7853.71     7668.20    326.90 o 
  -1   1  37     7943.33     8214.65    352.29 o 
   1   1  37        6.88       83.35    108.79 o 
   3   1  37    22182.17    22689.95    838.38 o 
  -6   2  37    12935.66    13006.46    457.90 o 
  -4   2  37     2861.87     2644.18    205.36 o 
  -2   2  37    13293.86    13262.86    347.45 o 
   0   2  37     7663.33     7807.62    468.31 o 
   2   2  37     3609.97     3682.72    245.27 o 
   4   2  37    12232.72    12416.26    493.93 o 
  -5   3  37      240.64      409.55    114.88 o 
  -3   3  37     1363.55     1490.72    130.67 o 
  -1   3  37      858.93      696.74    186.24 o 
   1   3  37     2224.36     2039.56    194.75 o 
   3   3  37      745.48      892.76    150.43 o 
  -2   4  37    22520.65    22173.42    857.07 o 
   0   4  37    10976.00    11795.63    432.58 o 
  -4   0  38    13907.84    14711.76    666.00 o 
  -2   0  38     1583.95     1329.60    212.76 o 
   0   0  38    23595.40    24968.22    839.59 o 
  -5   1  38     2460.24     3020.90    223.97 o 
  -3   1  38      452.24      805.76    132.00 o 
  -1   1  38      599.63      957.33    140.73 o 
   1   1  38     2368.98     2711.03    291.72 o 
   3   1  38     1138.48     1760.54    260.98 o 
  -4   2  38    11358.21    10432.40    756.41 o 
  -2   2  38     2117.75     2494.99    193.60 o 
   0   2  38    10238.65     9909.30    532.20 o 
   2   2  38      119.31      146.46    142.84 o 
  -1   3  38    11051.52    11399.22    588.25 o 
  -3   1  39    14222.06    14393.71    467.46 o 
  -1   1  39      316.38      570.45    200.10 o 
                                                 
